# Supplementary material for: Regulated dynamic subcellular GLUT4 localization revealed by proximal proteome mapping in human muscle cells
Source: J Cell Sci. 2023 Dec 21;136(23):jcs261454. doi: 10.1242/jcs.261454 (PMC10753500; doi:10.1242/jcs.261454)
Supplement: Table S1. WT GLUT4-APEX2 proximal proteome in unstimulated SKM cells. [file joces-136-261454-TableS1.xlsx]

## Sheet: Sheet1
Protein	Gene	Description	NumPeptides	log2 Mass Spec Intensity ratios: Unstimulated contrasted to No biotin phenol negative control	Standard Error	t.ratio	p.value signifcant using Benjamini-Hochberg correction for multiple testing, alpha < 0.05.	number
Q9BTE6	AARSD1	Alanyl-tRNA editing protein Aarsd1	6	0.618654	0.098797	6.26187	4.09e-06	1
P28288	ABCD3	ATP-binding cassette sub-family D member 3	11	0.259022	0.0476562	5.43523	2.55e-05	2
Q8IZP0	ABI1	Abl interactor 1	4	1.03638	0.124607	8.31712	6.36e-08	3
Q9NYB9	ABI2	Abl interactor 2	3	0.666046	0.131898	5.04971	6.13e-05	4
O14639	ABLIM1	Actin-binding LIM protein 1	10	0.227471	0.0758579	2.99865	0.00709741	5
Q9H3P7	ACBD3	Golgi resident protein GCP60	16	1.22655	0.128752	9.52649	7.11e-09	6
Q5T8D3	ACBD5	Acyl-CoA-binding domain-containing protein 5	3	0.92364	0.143591	6.43245	0.000202038	7
P53396	ACLY	ATP-citrate synthase	24	0.250596	0.084644	2.96059	0.00773116	8
Q8WXI4	ACOT11	Acyl-coenzyme A thioesterase 11	6	0.232212	0.0859144	2.70283	0.0136929	9
O43707	ACTN4	Alpha-actinin-4	28	0.595056	0.0835877	7.11894	6.73e-07	10
P35611	ADD1	Alpha-adducin	11	0.267242	0.0794873	3.36207	0.00310081	11
Q8TED9	AFAP1L1	Actin filament-associated protein 1-like 1	10	0.470683	0.0847826	5.55165	1.96e-05	12
P55196	AFDN	Afadin	2	1.20225	0.313219	3.83836	0.00205232	13
Q96P47	AGAP3	Arf-GAP with GTPase, ANK repeat and PH domain-containing protein 3	8	0.448927	0.130616	3.43701	0.00260876	14
P52594	AGFG1	Arf-GAP domain and FG repeat-containing protein 1	10	0.715851	0.0711922	10.0552	2.88e-09	15
Q09666	AHNAK	Neuroblast differentiation-associated protein AHNAK	264	0.24303	0.0378464	6.42149	2.9e-06	16
Q8IVF2	AHNAK2	Protein AHNAK2	61	0.475291	0.0637407	7.45664	3.4e-07	17
Q12904	AIMP1	Aminoacyl tRNA synthase complex-interacting multifunctional protein 1	14	0.486717	0.0512369	9.49936	7.45e-09	18
Q13155	AIMP2	Aminoacyl tRNA synthase complex-interacting multifunctional protein 2	11	0.3392	0.0809854	4.18842	0.000452819	19
Q92667	AKAP1	A-kinase anchor protein 1, mitochondrial	17	0.979195	0.0936042	10.461	1.47e-09	20
Q9UKA4	AKAP11	A-kinase anchor protein 11	6	0.590233	0.118989	4.96041	8.69e-05	21
Q02952	AKAP12	A-kinase anchor protein 12	27	0.78034	0.0954825	8.17259	8.37e-08	22
Q12802	AKAP13	A-kinase anchor protein 13	59	0.800461	0.0638976	12.5273	6.34e-11	23
Q9Y2D5	AKAP2	A-kinase anchor protein 2	12	0.814157	0.0774301	10.5147	1.35e-09	24
P00352	ALDH1A1	Retinal dehydrogenase 1	19	0.831373	0.150819	5.5124	2.14e-05	25
P04075	ALDOA	Fructose-bisphosphate aldolase A	19	0.323679	0.10073	3.21333	0.00436139	26
Q96L96	ALPK3	Alpha-protein kinase 3	41	1.17475	0.0719401	16.3295	4.98e-13	27
Q01433	AMPD2	AMP deaminase 2	2	0.709489	0.101285	7.00484	0.000112096	28
Q01484	ANK2	Ankyrin-2	20	0.53152	0.0683296	7.77877	1.79e-07	29
Q9H6X2	ANTXR1	Anthrax toxin receptor 1	6	0.550308	0.102699	5.35847	0.000678914	30
P58335	ANTXR2	Anthrax toxin receptor 2	5	0.728136	0.0822684	8.85074	2.1e-05	31
P04083	ANXA1	Annexin A1	15	0.18278	0.0731701	2.49801	0.0213239	32
P50995	ANXA11	Annexin A11	22	1.16973	0.0553052	21.1504	3.7e-15	33
P08133	ANXA6	Annexin A6	53	1.10209	0.0868132	12.695	5e-11	34
P20073	ANXA7	Annexin A7	23	1.30686	0.0792384	16.4927	4.13e-13	35
P63010	AP2B1	AP-2 complex subunit beta	15	0.242457	0.0720178	3.36663	0.00306847	36
O00203	AP3B1	AP-3 complex subunit beta-1	24	0.245506	0.0600207	4.09035	0.000569538	37
Q9Y6B7	AP4B1	AP-4 complex subunit beta-1	3	0.413017	0.058714	7.03439	0.000108844	38
Q9UPM8	AP4E1	AP-4 complex subunit epsilon-1	17	0.865305	0.144659	5.98168	7.54e-06	39
Q92870	APBB2	Amyloid-beta A4 precursor protein-binding family B member 2	4	0.47488	0.173667	2.73443	0.0127763	40
Q8N6T3	ARFGAP1	ADP-ribosylation factor GTPase-activating protein 1	10	0.45115	0.0713778	6.32059	3.61e-06	41
Q8N6H7	ARFGAP2	ADP-ribosylation factor GTPase-activating protein 2	9	1.08988	0.188581	5.77937	1.18e-05	42
Q9Y6D6	ARFGEF1	Brefeldin A-inhibited guanine nucleotide-exchange protein 1	23	0.672941	0.152484	4.4132	0.000267839	43
Q9Y6D5	ARFGEF2	Brefeldin A-inhibited guanine nucleotide-exchange protein 2	23	0.559048	0.0972507	5.74852	1.26e-05	44
Q8N264	ARHGAP24	Rho GTPase-activating protein 24	2	0.82987	0.115856	7.16292	9.59e-05	45
Q9C0H5	ARHGAP39	Rho GTPase-activating protein 39	2	0.52186	0.198781	2.62531	0.0303988	46
O15013	ARHGEF10	Rho guanine nucleotide exchange factor 10	5	0.717834	0.115201	6.23116	4.38e-06	47
Q9HCE6	ARHGEF10L	Rho guanine nucleotide exchange factor 10-like protein	4	0.406464	0.113572	3.5789	0.00187814	48
Q96PE2	ARHGEF17	Rho guanine nucleotide exchange factor 17	20	0.421783	0.0824481	5.11574	5.27e-05	49
Q15052	ARHGEF6	Rho guanine nucleotide exchange factor 6	21	0.959087	0.0587517	16.3244	5.01e-13	50
Q14155	ARHGEF7	Rho guanine nucleotide exchange factor 7	10	1.06757	0.146197	7.30226	4.63e-07	51
Q9UH62	ARMCX3	Armadillo repeat-containing X-linked protein 3	2	0.576052	0.13292	4.33382	0.000322367	52
Q9UBL0	ARPP21	cAMP-regulated phosphoprotein 21	10	0.686769	0.123219	5.57356	1.87e-05	53
Q8TDY4	ASAP3	Arf-GAP with SH3 domain, ANK repeat and PH domain-containing protein 3	10	0.338946	0.0579222	5.85174	1e-05	54
Q8N3C0	ASCC3	Activating signal cointegrator 1 complex subunit 3	18	0.135574	0.0560493	2.41884	0.025227	55
Q7Z3C6	ATG9A	Autophagy-related protein 9A	12	0.49303	0.0816417	6.03895	6.65e-06	56
P20020	ATP2B1	Plasma membrane calcium-transporting ATPase 1	16	0.324773	0.0680169	4.7749	0.000115527	57
Q9Y487	ATP6V0A2	V-type proton ATPase 116 kDa subunit a2	11	1.07662	0.155939	6.90412	1.87e-06	58
P38606	ATP6V1A	V-type proton ATPase catalytic subunit A	14	0.450107	0.115856	3.88506	0.00464148	59
Q04656	ATP7A	Copper-transporting ATPase 1	12	1.08404	0.10432	10.3915	2.83e-09	60
Q9UBB4	ATXN10	Ataxin-10	6	0.279989	0.0610625	4.58529	0.000179377	61
Q8WWM7	ATXN2L	Ataxin-2-like protein	24	0.841258	0.104412	8.05713	1.04e-07	62
Q9NQS1	AVEN	Cell death regulator Aven	5	0.701625	0.182238	3.85004	0.00629214	63
P61769	B2M	Beta-2-microglobulin	2	0.283661	0.0825362	3.43681	0.00260996	64
O14867	BACH1	Transcription regulator protein BACH1	7	0.92137	0.116255	7.92542	4.15e-07	65
O95816	BAG2	BAG family molecular chaperone regulator 2	10	0.468516	0.0718553	6.52028	2.35e-06	66
O95817	BAG3	BAG family molecular chaperone regulator 3	22	0.743266	0.0795034	9.34885	9.69e-09	67
Q9UQB8	BAIAP2	Brain-specific angiogenesis inhibitor 1-associated protein 2	5	0.303409	0.0726059	4.17885	0.000463055	68
P56945	BCAR1	Breast cancer anti-estrogen resistance protein 1	7	0.380619	0.142132	2.67792	0.0144591	69
O75363	BCAS1	Breast carcinoma-amplified sequence 1	5	0.643403	0.134405	4.78704	0.000112325	70
P54687	BCAT1	Branched-chain-amino-acid aminotransferase, cytosolic	9	0.864349	0.0935909	9.23539	1.18e-08	71
Q9BXK5	BCL2L13	Bcl-2-like protein 13	5	0.468374	0.181848	2.57563	0.0180526	72
P11274	BCR	Breakpoint cluster region protein	12	0.650401	0.0916785	7.09437	7.08e-07	73
Q8TD16	BICD2	Protein bicaudal D homolog 2	29	1.18263	0.0660983	17.892	8.95e-14	74
Q9NR09	BIRC6	Baculoviral IAP repeat-containing protein 6	38	0.458341	0.075739	6.05158	6.47e-06	75
Q8WUW1	BRK1	Protein BRICK1	3	1.72091	0.102942	16.7172	1.66e-07	76
P20290	BTF3	Transcription factor BTF3	8	0.880662	0.0894236	9.8482	4.09e-09	77
Q96K17	BTF3L4	Transcription factor BTF3 homolog 4	3	0.53511	0.0935625	5.71928	1.35e-05	78
Q9H425	C1orf198	Uncharacterized protein C1orf198	11	0.424722	0.0749202	5.669	1.51e-05	79
Q07021	C1QBP	Complement component 1 Q subcomponent-binding protein, mitochondrial	4	0.547854	0.100797	5.43521	2.55e-05	80
Q13698	CACNA1S	Voltage-dependent L-type calcium channel subunit alpha-1S	9	0.469693	0.121207	3.87513	0.000941941	81
Q02641	CACNB1	Voltage-dependent L-type calcium channel subunit beta-1	4	0.583137	0.223209	2.61252	0.0310087	82
Q9HB71	CACYBP	Calcyclin-binding protein	5	0.206887	0.0611322	3.38426	0.00294637	83
P27708	CAD	CAD protein	31	0.15981	0.032349	4.94018	7.89e-05	84
Q9P1Z2	CALCOCO1	Calcium-binding and coiled-coil domain-containing protein 1	12	1.31563	0.161857	8.12834	9.11e-08	85
Q05682	CALD1	Caldesmon	10	0.40582	0.0676874	5.99551	7.32e-06	86
O43852	CALU	Calumenin	9	0.469608	0.0748275	6.27587	3.97e-06	87
Q13554	CAMK2B	Calcium/calmodulin-dependent protein kinase type II subunit beta	4	1.17273	0.321755	3.64481	0.00654333	88
Q13557	CAMK2D	Calcium/calmodulin-dependent protein kinase type II subunit delta	12	1.1336	0.103052	11.0003	6.22e-10	89
Q13555	CAMK2G	Calcium/calmodulin-dependent protein kinase type II subunit gamma	8	1.23144	0.117504	10.48	1.43e-09	90
Q5T5Y3	CAMSAP1	Calmodulin-regulated spectrin-associated protein 1	10	0.650169	0.0807814	8.04849	1.53e-07	91
Q86VP6	CAND1	Cullin-associated NEDD8-dissociated protein 1	41	0.113568	0.0403624	2.81371	0.0107267	92
Q01518	CAP1	Adenylyl cyclase-associated protein 1	16	0.799976	0.05264	15.1971	1.89e-12	93
P40123	CAP2	Adenylyl cyclase-associated protein 2	22	1.07917	0.0673795	16.0163	7.14e-13	94
Q14444	CAPRIN1	Caprin-1	11	1.6254	0.113684	14.2976	5.81e-12	95
P52907	CAPZA1	F-actin-capping protein subunit alpha-1	9	0.328808	0.0971223	3.38551	0.00293788	96
P47756	CAPZB	F-actin-capping protein subunit beta	10	0.419865	0.0655924	6.40112	3.03e-06	97
Q86X55	CARM1	Histone-arginine methyltransferase CARM1	10	0.578461	0.0350692	16.4948	4.12e-13	98
P49589	CARS1	Cysteine--tRNA ligase, cytoplasmic	10	0.262563	0.0804069	3.26542	0.00387146	99
P42574	CASP3	Caspase-3	3	0.70179	0.172431	4.06997	0.00358356	100
P20810	CAST	Calpastatin	26	1.07263	0.125327	8.55863	4.05e-08	101
Q03135	CAV1	Caveolin-1	9	1.48202	0.0611947	24.2182	2.72e-16	102
P51636	CAV2	Caveolin-2	3	1.26335	0.195104	6.47527	2.59e-06	103
P56539	CAV3	Caveolin-3	2	1.46956	0.14411	10.1975	2.27e-09	104
Q6NZI2	CAVIN1	Caveolae-associated protein 1	16	0.990647	0.0645006	15.3587	1.56e-12	105
O95810	CAVIN2	Caveolae-associated protein 2	16	1.00349	0.073558	13.6421	1.37e-11	106
Q5BKX8	CAVIN4	Caveolae-associated protein 4	14	1.71514	0.0809276	21.1936	3.56e-15	107
Q6ZP82	CCDC141	Coiled-coil domain-containing protein 141	18	0.737125	0.112038	6.57922	2.07e-06	108
Q7Z3E2	CCDC186	Coiled-coil domain-containing protein 186	32	0.646022	0.12556	5.14514	4.93e-05	109
Q16204	CCDC6	Coiled-coil domain-containing protein 6	6	1.43413	0.135334	10.597	2.05e-09	110
Q6ZUT6	CCDC9B	Coiled-coil domain-containing protein 9B	8	0.445339	0.0974757	4.56872	0.000186427	111
O14618	CCS	Copper chaperone for superoxide dismutase	2	0.225718	0.0942474	2.39496	0.0265289	112
P48509	CD151	CD151 antigen	6	0.436871	0.0719398	6.07272	6.18e-06	113
P60033	CD81	CD81 antigen	3	0.653579	0.1119	5.84074	1.03e-05	114
Q16543	CDC37	Hsp90 co-chaperone Cdc37	5	0.264051	0.0878832	3.00457	0.0070035	115
Q7L3B6	CDC37L1	Hsp90 co-chaperone Cdc37-like 1	5	1.21176	0.0842406	14.3845	1.15e-11	116
Q9Y5S2	CDC42BPB	Serine/threonine-protein kinase MRCK beta	8	0.452055	0.0934383	4.83801	9.98e-05	117
P11802	CDK4	Cyclin-dependent kinase 4	12	0.246382	0.0752732	3.27317	0.0038034	118
Q9UKY7	CDV3	Protein CDV3 homolog	10	1.62613	0.0878503	18.5102	4.71e-14	119
Q5SW79	CEP170	Centrosomal protein of 170 kDa	23	0.382562	0.0848855	4.5068	0.000215331	120
Q8IW35	CEP97	Centrosomal protein of 97 kDa	4	0.766549	0.227034	3.37637	0.00300041	121
Q9NZZ3	CHMP5	Charged multivesicular body protein 5	3	0.738335	0.0977955	7.54979	2.82e-07	122
P02708	CHRNA1	Acetylcholine receptor subunit alpha	2	0.270517	0.0974883	2.77487	0.0241148	123
Q6FI81	CIAPIN1	Anamorsin	6	1.4548	0.157419	9.24159	1.17e-08	124
Q14008	CKAP5	Cytoskeleton-associated protein 5	29	0.420638	0.0598252	7.03112	8.06e-07	125
Q7Z460	CLASP1	CLIP-associating protein 1	36	0.510791	0.0320478	15.9384	7.82e-13	126
O75122	CLASP2	CLIP-associating protein 2	15	0.38144	0.111934	3.40771	0.0029525	127
Q14677	CLINT1	Clathrin interactor 1	19	0.775205	0.0848347	9.13783	1.41e-08	128
P30622	CLIP1	CAP-Gly domain-containing linker protein 1	13	0.556395	0.10527	5.28541	3.58e-05	129
Q9H4D0	CLSTN2	Calsyntenin-2	11	0.991472	0.128406	7.7214	2.01e-07	130
P09496	CLTA	Clathrin light chain A	6	1.76616	0.112749	15.6645	1.08e-12	131
P09497	CLTB	Clathrin light chain B	7	1.09841	0.163205	6.73025	1.51e-06	132
Q00610	CLTC	Clathrin heavy chain 1	67	1.20742	0.0542512	22.2562	1.39e-15	133
Q99439	CNN2	Calponin-2	12	1.16881	0.108386	10.7838	8.77e-10	134
Q15417	CNN3	Calponin-3	17	1.05903	0.0790995	13.3886	1.92e-11	135
A5YKK6	CNOT1	CCR4-NOT transcription complex subunit 1	23	0.166539	0.0677512	2.4581	0.023215	136
Q96JB2	COG3	Conserved oligomeric Golgi complex subunit 3	10	0.345481	0.11701	2.95256	0.0183536	137
Q9UP83	COG5	Conserved oligomeric Golgi complex subunit 5	9	0.844789	0.179862	4.69688	0.00221659	138
Q9NQ92	COPRS	Coordinator of PRMT5 and differentiation stimulator	2	0.624813	0.108302	5.76919	0.00068479	139
O75976	CPD	Carboxypeptidase D	41	1.33478	0.170801	7.81481	1.67e-07	140
O75131	CPNE3	Copine-3	8	0.244174	0.0987005	2.47389	0.0224488	141
Q9BRF8	CPPED1	Serine/threonine-protein phosphatase CPPED1	8	0.942805	0.0665247	14.1723	6.82e-12	142
P52943	CRIP2	Cysteine-rich protein 2	4	0.624188	0.0665926	9.37322	9.29e-09	143
O75534	CSDE1	Cold shock domain-containing protein E1	31	0.476573	0.0551934	8.63461	3.51e-08	144
P21291	CSRP1	Cysteine and glycine-rich protein 1	8	0.15029	0.0646889	2.32326	0.0308219	145
P50461	CSRP3	Cysteine and glycine-rich protein 3	7	0.400457	0.102973	3.88895	0.000912009	146
P35221	CTNNA1	Catenin alpha-1	15	0.500959	0.0591787	8.46519	4.82e-08	147
P35222	CTNNB1	Catenin beta-1	22	0.992369	0.0979068	10.1359	2.52e-09	148
O60716	CTNND1	Catenin delta-1	41	0.341579	0.0375867	9.08777	1.54e-08	149
Q14247	CTTN	Src substrate cortactin	22	1.27488	0.062353	20.4462	7.08e-15	150
Q9P2B4	CTTNBP2NL	CTTNBP2 N-terminal-like protein	6	0.608179	0.147681	4.1182	0.00335252	151
Q9NQC7	CYLD	Ubiquitin carboxyl-terminal hydrolase CYLD	7	0.959373	0.133794	7.17052	8.19e-07	152
Q14118	DAG1	Dystroglycan	13	1.39665	0.0942165	14.8238	2.99e-12	153
Q16643	DBN1	Drebrin	19	1.08331	0.078626	13.778	1.14e-11	154
Q9UJU6	DBNL	Drebrin-like protein	11	0.540037	0.140549	3.84235	0.00101687	155
P61962	DCAF7	DDB1- and CUL4-associated factor 7	6	0.430928	0.129948	3.31615	0.00344618	156
O15075	DCLK1	Serine/threonine-protein kinase DCLK1	14	0.603423	0.0861898	7.00109	8.58e-07	157
Q8IU60	DCP2	m7GpppN-mRNA hydrolase	2	1.14193	0.305811	3.7341	0.00575379	158
Q13561	DCTN2	Dynactin subunit 2	16	1.17101	0.232765	5.03085	6.4e-05	159
O75935	DCTN3	Dynactin subunit 3	5	0.440663	0.144027	3.05959	0.00618581	160
Q16531	DDB1	DNA damage-binding protein 1	21	0.207141	0.0628594	3.29531	0.00361509	161
Q5TDH0	DDI2	Protein DDI1 homolog 2	8	1.25565	0.108214	11.6033	2.46e-10	162
Q13574	DGKZ	Diacylglycerol kinase zeta	4	0.619733	0.145212	4.26779	0.000376133	163
Q12959	DLG1	Disks large homolog 1	5	1.82423	0.205027	8.89748	8.34e-08	164
Q9Y2H0	DLGAP4	Disks large-associated protein 4	13	1.00471	0.101333	9.91497	3.65e-09	165
P11532	DMD	Dystrophin	118	0.534133	0.0770299	6.9341	9.85e-07	166
Q09013	DMPK	Myotonin-protein kinase	2	0.545766	0.141044	3.86947	0.00474487	167
P31689	DNAJA1	DnaJ homolog subfamily A member 1	8	0.32268	0.0520205	6.20293	4.65e-06	168
O60884	DNAJA2	DnaJ homolog subfamily A member 2	8	0.224691	0.0620132	3.62328	0.00169418	169
O75165	DNAJC13	DnaJ homolog subfamily C member 13	24	0.48591	0.0672109	7.22962	5.37e-07	170
Q6XZF7	DNMBP	Dynamin-binding protein	5	0.493041	0.156228	3.1559	0.00497162	171
Q9ULA0	DNPEP	Aspartyl aminopeptidase	5	1.09853	0.40131	2.73735	0.0130888	172
Q5JSL3	DOCK11	Dedicator of cytokinesis protein 11	24	0.725091	0.0908174	7.98405	1.2e-07	173
Q96N67	DOCK7	Dedicator of cytokinesis protein 7	16	0.317523	0.102531	3.09685	0.00593668	174
Q03001	DST	Dystonin	207	0.859137	0.0376627	22.8113	8.65e-16	175
P60981	DSTN	Destrin	8	0.1948	0.0369009	5.27899	3.63e-05	176
Q5VZP5	DUSP27	Inactive dual specificity phosphatase 27	16	0.579531	0.0773445	7.49285	3.16e-07	177
Q14204	DYNC1H1	Cytoplasmic dynein 1 heavy chain 1	211	0.317213	0.0383861	8.26376	7.04e-08	178
Q9Y6G9	DYNC1LI1	Cytoplasmic dynein 1 light intermediate chain 1	13	0.512213	0.0693233	7.38876	3.89e-07	179
P63167	DYNLL1	Dynein light chain 1, cytoplasmic	2	1.26405	0.248552	5.08566	7.72e-05	180
O75923	DYSF	Dysferlin	63	0.959696	0.0807969	11.8779	1.63e-10	181
P42892	ECE1	Endothelin-converting enzyme 1	6	1.50122	0.374288	4.01087	0.000685872	182
Q6P2E9	EDC4	Enhancer of mRNA-decapping protein 4	28	0.553268	0.0672098	8.23196	7.47e-08	183
Q15075	EEA1	Early endosome antigen 1	75	1.46305	0.0989273	14.7892	3.12e-12	184
P29692	EEF1D	Elongation factor 1-delta	13	0.796595	0.173116	4.60151	0.000172737	185
O43324	EEF1E1	Eukaryotic translation elongation factor 1 epsilon-1	5	0.491908	0.121712	4.04157	0.000638358	186
P13639	EEF2	Elongation factor 2	46	0.298815	0.0768873	3.88641	0.000917444	187
Q8NDI1	EHBP1	EH domain-binding protein 1	4	0.434585	0.112796	3.85286	0.00107224	188
Q8N3D4	EHBP1L1	EH domain-binding protein 1-like protein 1	37	0.928487	0.0824998	11.2544	4.19e-10	189
Q9P2K8	EIF2AK4	eIF-2-alpha kinase GCN2	8	0.352138	0.109309	3.22149	0.0042809	190
O75821	EIF3G	Eukaryotic translation initiation factor 3 subunit G	6	0.249431	0.0898645	2.77563	0.0116685	191
O75822	EIF3J	Eukaryotic translation initiation factor 3 subunit J	6	0.656737	0.15738	4.17293	0.000469517	192
Q9Y262	EIF3L	Eukaryotic translation initiation factor 3 subunit L	19	0.611141	0.0727135	8.40478	5.39e-08	193
P23588	EIF4B	Eukaryotic translation initiation factor 4B	11	1.12933	0.13994	8.07009	1.02e-07	194
Q04637	EIF4G1	Eukaryotic translation initiation factor 4 gamma 1	43	0.85007	0.0496738	17.1131	2.07e-13	195
O43432	EIF4G3	Eukaryotic translation initiation factor 4 gamma 3	23	0.519509	0.077829	6.675	1.69e-06	196
Q9HC35	EML4	Echinoderm microtubule-associated protein-like 4	4	0.828884	0.302868	2.73678	0.0127104	197
Q9HCE0	EPG5	Ectopic P granules protein 5 homolog	7	0.358114	0.0795716	4.50053	0.000218503	198
Q9Y6I3	EPN1	Epsin-1	3	0.623513	0.228526	2.72841	0.0259095	199
P07814	EPRS1	Bifunctional glutamate/proline--tRNA ligase	51	0.467675	0.0469322	9.96489	3.36e-09	200
P42566	EPS15	Epidermal growth factor receptor substrate 15	17	0.920233	0.0436842	21.0656	4e-15	201
Q9UBC2	EPS15L1	Epidermal growth factor receptor substrate 15-like 1	26	0.903044	0.100849	8.95444	1.96e-08	202
Q12929	EPS8	Epidermal growth factor receptor kinase substrate 8	10	1.24283	0.0897977	13.8404	2.25e-11	203
P04626	ERBB2	Receptor tyrosine-protein kinase erbB-2	8	0.867506	0.0921301	9.4161	8.62e-09	204
Q96RT1	ERBIN	Erbin	8	0.571236	0.0605481	9.43442	8.34e-09	205
Q9BSJ8	ESYT1	Extended synaptotagmin-1	29	0.631937	0.0724305	8.72474	2.98e-08	206
Q9NV70	EXOC1	Exocyst complex component 1	16	0.647515	0.0772216	8.38515	5.6e-08	207
Q96KP1	EXOC2	Exocyst complex component 2	17	0.873732	0.0735447	11.8803	1.62e-10	208
O60645	EXOC3	Exocyst complex component 3	12	0.288517	0.110241	2.61715	0.0165025	209
Q96A65	EXOC4	Exocyst complex component 4	25	0.313924	0.0486385	6.45423	2.71e-06	210
O00471	EXOC5	Exocyst complex component 5	20	0.323715	0.0811911	3.98708	0.000725107	211
Q9UPT5	EXOC7	Exocyst complex component 7	15	0.445169	0.0767975	5.79665	1.13e-05	212
P15311	EZR	Ezrin	11	0.554655	0.125451	4.42129	0.000262834	213
O60427	FADS1	Acyl-CoA (8-3)-desaturase	4	0.276392	0.113466	2.4359	0.0243332	214
O95864	FADS2	Acyl-CoA 6-desaturase	3	0.980573	0.359754	2.72568	0.0130242	215
Q9NZB2	FAM120A	Constitutive coactivator of PPAR-gamma-like protein 1	31	0.182833	0.0289613	6.31299	3.67e-06	216
P49327	FASN	Fatty acid synthase	84	0.497965	0.0555332	8.96698	1.91e-08	217
Q14517	FAT1	Protocadherin Fat 1	12	0.573645	0.0616466	9.30539	1.05e-08	218
Q8TB52	FBXO30	F-box only protein 30	6	1.08694	0.145568	7.46683	7.15e-05	219
Q0JRZ9	FCHO2	F-BAR domain only protein 2	2	2.05449	0.309496	6.63817	0.000162793	220
Q96AC1	FERMT2	Fermitin family homolog 2	15	0.243957	0.057273	4.25954	0.000383457	221
Q13642	FHL1	Four and a half LIM domains protein 1	6	0.966496	0.0835588	11.5667	2.6e-10	222
Q13643	FHL3	Four and a half LIM domains protein 3	6	0.607092	0.161621	3.75626	0.00124308	223
Q7Z7B0	FILIP1	Filamin-A-interacting protein 1	14	1.08089	0.0928523	11.641	2.32e-10	224
Q5T1M5	FKBP15	FK506-binding protein 15	13	1.47027	0.118325	12.4257	7.33e-11	225
Q02790	FKBP4	Peptidyl-prolyl cis-trans isomerase FKBP4	10	0.304235	0.118833	2.56019	0.018663	226
Q13045	FLII	Protein flightless-1 homolog	25	0.214386	0.0665291	3.22244	0.00427156	227
P21333	FLNA	Filamin-A	120	0.519684	0.0499324	10.4078	1.61e-09	228
O75369	FLNB	Filamin-B	61	0.391473	0.0609369	6.42424	2.89e-06	229
Q14315	FLNC	Filamin-C	161	0.528096	0.0683058	7.73135	1.97e-07	230
Q68DA7	FMN1	Formin-1	3	0.847069	0.255115	3.32035	0.0159975	231
O95466	FMNL1	Formin-like protein 1	22	0.185708	0.0750737	2.47367	0.0224592	232
Q5VW36	FOCAD	Focadhesin	4	0.640253	0.135228	4.73461	0.000126825	233
Q9UET6	FTSJ1	Putative tRNA (cytidine(32)/guanosine(34)-2'-O)-methyltransferase	3	0.335766	0.142552	2.35539	0.0288244	234
Q9BQS8	FYCO1	FYVE and coiled-coil domain-containing protein 1	32	0.681342	0.111687	6.10046	5.81e-06	235
P06241	FYN	Tyrosine-protein kinase Fyn	2	0.499309	0.124304	4.01685	0.00385805	236
Q13283	G3BP1	Ras GTPase-activating protein-binding protein 1	9	0.181046	0.0725402	2.4958	0.0214245	237
Q9UN86	G3BP2	Ras GTPase-activating protein-binding protein 2	8	0.455632	0.0775136	5.87809	9.47e-06	238
Q14C86	GAPVD1	GTPase-activating protein and VPS9 domain-containing protein 1	21	0.479873	0.0658698	7.28517	4.8e-07	239
Q92538	GBF1	Golgi-specific brefeldin A-resistance guanine nucleotide exchange factor 1	36	0.999891	0.0669511	14.9346	2.61e-12	240
Q8IWJ2	GCC2	GRIP and coiled-coil domain-containing protein 2	34	0.576851	0.0847839	6.80378	1.7e-06	241
Q92616	GCN1	eIF-2-alpha kinase activator GCN1	86	0.194528	0.0467338	4.16247	0.000481141	242
Q8TEQ6	GEMIN5	Gem-associated protein 5	22	0.485122	0.0829009	5.85183	1e-05	243
Q06210	GFPT1	Glutamine--fructose-6-phosphate aminotransferase [isomerizing] 1	19	0.767839	0.0765589	10.0294	3.01e-09	244
Q9UJY5	GGA1	ADP-ribosylation factor-binding protein GGA1	7	0.703161	0.104987	6.69763	1.62e-06	245
Q6Y7W6	GIGYF2	GRB10-interacting GYF protein 2	14	0.859117	0.138847	6.18749	4.81e-06	246
Q9Y2X7	GIT1	ARF GTPase-activating protein GIT1	16	0.631714	0.0804757	7.84974	1.56e-07	247
Q14161	GIT2	ARF GTPase-activating protein GIT2	18	0.791617	0.0619868	12.7707	4.49e-11	248
O76003	GLRX3	Glutaredoxin-3	8	0.843521	0.0979918	8.60808	3.69e-08	249
P46926	GNPDA1	Glucosamine-6-phosphate isomerase 1	5	0.864929	0.0828257	10.4428	6.14e-06	250
Q08379	GOLGA2	Golgin subfamily A member 2	24	0.767857	0.0572455	13.4134	1.86e-11	251
Q08378	GOLGA3	Golgin subfamily A member 3	65	1.05772	0.0898637	11.7703	1.91e-10	252
Q13439	GOLGA4	Golgin subfamily A member 4	127	1.37541	0.0427556	32.169	1.07e-18	253
Q8TBA6	GOLGA5	Golgin subfamily A member 5	11	0.441644	0.164363	2.68701	0.0141749	254
Q14789	GOLGB1	Golgin subfamily B member 1	147	0.886324	0.0472069	18.7753	3.6e-14	255
Q9HD26	GOPC	Golgi-associated PDZ and coiled-coil motif-containing protein	21	1.67837	0.0907629	18.4918	4.8e-14	256
P43304	GPD2	Glycerol-3-phosphate dehydrogenase, mitochondrial	9	0.550195	0.236762	2.32383	0.0307853	257
Q9NQX3	GPHN	Gephyrin	15	1.16098	0.0838039	13.8536	1.03e-11	258
P36969	GPX4	Phospholipid hydroperoxide glutathione peroxidase	6	0.311042	0.0427525	7.2754	4.89e-07	259
Q96HH9	GRAMD2B	GRAM domain-containing protein 2B	6	0.838057	0.114565	7.31515	4.51e-07	260
P62993	GRB2	Growth factor receptor-bound protein 2	3	0.288465	0.111281	2.59222	0.0174173	261
Q4V328	GRIPAP1	GRIP1-associated protein 1	17	1.62697	0.346756	4.69197	0.000140005	262
P15170	GSPT1	Eukaryotic peptide chain release factor GTP-binding subunit ERF3A	7	0.400672	0.103587	3.86797	0.000957811	263
P00390	GSR	Glutathione reductase, mitochondrial	16	0.140552	0.0466674	3.01178	0.00689069	264
P53701	HCCS	Cytochrome c-type heme lyase	6	0.597288	0.129417	4.61524	0.000167313	265
P51610	HCFC1	Host cell factor 1	4	0.317141	0.0836628	3.79071	0.00114713	266
Q9ULT8	HECTD1	E3 ubiquitin-protein ligase HECTD1	25	0.605493	0.0733057	8.25984	7.09e-08	267
O95714	HERC2	E3 ubiquitin-protein ligase HERC2	11	0.253221	0.0928172	2.72817	0.012953	268
O14964	HGS	Hepatocyte growth factor-regulated tyrosine kinase substrate	24	1.88158	0.124666	15.093	2.15e-12	269
O00291	HIP1	Huntingtin-interacting protein 1	19	0.261711	0.0681958	3.83764	0.00102812	270
P04035	HMGCR	3-hydroxy-3-methylglutaryl-coenzyme A reductase	3	0.689926	0.140516	4.90996	0.00117884	271
Q86VS8	HOOK3	Protein Hook homolog 3	6	0.772648	0.220129	3.50998	0.00796182	272
O43301	HSPA12A	Heat shock 70 kDa protein 12A	12	0.216308	0.0647128	3.34258	0.00324305	273
P11021	HSPA5	Endoplasmic reticulum chaperone BiP	31	0.141606	0.0365692	3.87227	0.000948259	274
P11142	HSPA8	Heat shock cognate 71 kDa protein	27	0.220072	0.0456686	4.81891	0.000104344	275
Q9UJY1	HSPB8	Heat shock protein beta-8	7	0.35909	0.0631932	5.68242	1.46e-05	276
Q7Z6Z7	HUWE1	E3 ubiquitin-protein ligase HUWE1	96	0.662182	0.047059	14.0713	7.77e-12	277
P41252	IARS1	Isoleucine--tRNA ligase, cytoplasmic	41	0.431838	0.0477844	9.03722	1.69e-08	278
O60725	ICMT	Protein-S-isoprenylcysteine O-methyltransferase	4	0.423437	0.0982888	4.3081	0.0025873	279
Q13325	IFIT5	Interferon-induced protein with tetratricopeptide repeats 5	4	0.243029	0.0933119	2.60448	0.0169616	280
P11717	IGF2R	Cation-independent mannose-6-phosphate receptor	48	0.371264	0.0556399	6.67262	1.7e-06	281
Q9Y6K9	IKBKG	NF-kappa-B essential modulator	6	0.376667	0.122836	3.06641	0.00609109	282
P12268	IMPDH2	Inosine-5'-monophosphate dehydrogenase 2	11	0.428351	0.102658	4.17261	0.000469869	283
Q27J81	INF2	Inverted formin-2	24	0.344311	0.0729425	4.7203	0.000131101	284
O15357	INPPL1	Phosphatidylinositol 3,4,5-trisphosphate 5-phosphatase 2	44	1.00979	0.0811591	12.4422	7.15e-11	285
O00410	IPO5	Importin-5	18	0.186651	0.0414812	4.49965	0.000218948	286
O95373	IPO7	Importin-7	20	0.382514	0.0588043	6.50487	2.43e-06	287
O15397	IPO8	Importin-8	6	0.372805	0.0953356	3.91045	0.000867325	288
P46940	IQGAP1	Ras GTPase-activating-like protein IQGAP1	58	0.269718	0.0749199	3.60008	0.001788	289
P53990	IST1	IST1 homolog	9	1.08496	0.0997082	10.8814	7.51e-10	290
Q96J02	ITCH	E3 ubiquitin-protein ligase Itchy homolog	7	0.304768	0.0704625	4.32526	0.000328878	291
P26006	ITGA3	Integrin alpha-3	14	0.775851	0.0760985	10.1954	2.28e-09	292
P23229	ITGA6	Integrin alpha-6	23	0.420416	0.0700748	5.99954	7.25e-06	293
P05556	ITGB1	Integrin beta-1	18	1.09753	0.0747642	14.6799	3.58e-12	294
P18084	ITGB5	Integrin beta-5	4	1.02629	0.253971	4.04098	0.00373068	295
Q15811	ITSN1	Intersectin-1	18	0.755049	0.0690706	10.9316	6.93e-10	296
Q9NZM3	ITSN2	Intersectin-2	17	0.765954	0.0902	8.49173	2.84e-05	297
Q14678	KANK1	KN motif and ankyrin repeat domain-containing protein 1	14	0.566505	0.186783	3.03295	0.00656941	298
Q63ZY3	KANK2	KN motif and ankyrin repeat domain-containing protein 2	34	0.852971	0.0420217	20.2983	8.14e-15	299
Q96CX2	KCTD12	BTB/POZ domain-containing protein KCTD12	11	0.426515	0.0794146	5.37074	2.95e-05	300
Q14145	KEAP1	Kelch-like ECH-associated protein 1	2	1.02164	0.234705	4.35286	0.0024359	301
Q5T5P2	KIAA1217	Sickle tail protein homolog	15	0.827456	0.192047	4.3086	0.000341925	302
Q9ULH0	KIDINS220	Kinase D-interacting substrate of 220 kDa	18	0.75486	0.220377	3.42531	0.0028372	303
Q9NQT8	KIF13B	Kinesin-like protein KIF13B	17	0.245528	0.107065	2.29326	0.0328021	304
O60333	KIF1B	Kinesin-like protein KIF1B	11	0.565182	0.0880393	6.41966	2.92e-06	305
O00139	KIF2A	Kinesin-like protein KIF2A	7	0.347544	0.109155	3.18396	0.00466383	306
P33176	KIF5B	Kinesin-1 heavy chain	43	1.30834	0.0781425	16.743	3.12e-13	307
Q07866	KLC1	Kinesin light chain 1	22	1.78987	0.0805207	22.2287	1.42e-15	308
Q9H0B6	KLC2	Kinesin light chain 2	9	0.510709	0.147796	3.4555	0.00249965	309
Q14974	KPNB1	Importin subunit beta-1	22	0.334893	0.0580554	5.76851	1.21e-05	310
Q86UP2	KTN1	Kinectin	50	1.01602	0.0757024	13.4212	1.84e-11	311
P83111	LACTB	Serine beta-lactamase-like protein LACTB, mitochondrial	8	0.733935	0.119884	6.12205	6.94e-06	312
P11279	LAMP1	Lysosome-associated membrane glycoprotein 1	3	0.949896	0.230891	4.11404	0.000538837	313
Q6IAA8	LAMTOR1	Ragulator complex protein LAMTOR1	5	1.38782	0.120712	11.4969	2.89e-10	314
O43813	LANCL1	Glutathione S-transferase LANCL1	7	1.10086	0.164448	6.69431	1.63e-06	315
Q6PKG0	LARP1	La-related protein 1	15	0.525433	0.125746	4.17853	0.00046341	316
Q71RC2	LARP4	La-related protein 4	6	0.450096	0.0954004	4.71796	0.000131815	317
Q9P2J5	LARS1	Leucine--tRNA ligase, cytoplasmic	41	0.12686	0.054338	2.33464	0.0301001	318
Q14847	LASP1	LIM and SH3 domain protein 1	11	0.974621	0.0807341	12.072	1.22e-10	319
O75112	LDB3	LIM domain-binding protein 3	23	0.916292	0.082258	11.1393	5.01e-10	320
P01130	LDLR	Low-density lipoprotein receptor	9	1.31269	0.165896	7.91274	1.38e-07	321
P17931	LGALS3	Galectin-3	8	1.17533	0.102078	11.5141	2.81e-10	322
Q9UHB6	LIMA1	LIM domain and actin-binding protein 1	26	0.84349	0.049013	17.2095	1.86e-13	323
P48059	LIMS1	LIM and senescent cell antigen-like-containing domain protein 1	5	0.562225	0.0965457	5.82341	1.07e-05	324
Q68DH5	LMBRD2	G-protein coupled receptor-associated protein LMBRD2	4	1.09723	0.115394	9.50852	1.23e-05	325
Q8WWI1	LMO7	LIM domain only protein 7	74	0.583381	0.0494816	11.7898	1.86e-10	326
Q9UIQ6	LNPEP	Leucyl-cystinyl aminopeptidase	25	1.07978	0.0540853	19.9643	1.12e-14	327
Q93052	LPP	Lipoma-preferred partner	14	0.805545	0.0397927	20.2436	8.57e-15	328
P50851	LRBA	Lipopolysaccharide-responsive and beige-like anchor protein	54	0.952977	0.0681485	13.9838	8.71e-12	329
Q07954	LRP1	Prolow-density lipoprotein receptor-related protein 1	61	0.868312	0.0806314	10.7689	8.98e-10	330
Q32MZ4	LRRFIP1	Leucine-rich repeat flightless-interacting protein 1	12	1.13073	0.0750369	15.069	2.21e-12	331
Q3MHD2	LSM12	Protein LSM12 homolog	2	0.408211	0.0853061	4.78524	0.000112793	332
Q86V48	LUZP1	Leucine zipper protein 1	25	0.457851	0.0455219	10.0578	2.87e-09	333
Q9UPN3	MACF1	Microtubule-actin cross-linking factor 1, isoforms 1/2/3/5	422	0.927331	0.0452903	20.4753	6.89e-15	334
P78559	MAP1A	Microtubule-associated protein 1A	90	1.59993	0.068419	23.3843	5.36e-16	335
P46821	MAP1B	Microtubule-associated protein 1B	65	1.36755	0.0473768	28.8655	8.92e-18	336
Q66K74	MAP1S	Microtubule-associated protein 1S	13	0.365095	0.0821775	4.44276	0.000249996	337
P27816	MAP4	Microtubule-associated protein 4	67	1.59068	0.0865453	18.3797	5.38e-14	338
Q9UPT6	MAPK8IP3	C-Jun-amino-terminal kinase-interacting protein 3	29	1.42631	0.0583089	24.4613	2.24e-16	339
Q15691	MAPRE1	Microtubule-associated protein RP/EB family member 1	7	0.745733	0.140234	5.31777	3.33e-05	340
Q9UPY8	MAPRE3	Microtubule-associated protein RP/EB family member 3	7	0.975374	0.107616	9.06346	1.61e-08	341
P29966	MARCKS	Myristoylated alanine-rich C-kinase substrate	9	0.84401	0.0901651	9.36072	9.49e-09	342
P56192	MARS1	Methionine--tRNA ligase, cytoplasmic	23	0.124275	0.0383414	3.24129	0.00409141	343
Q7Z434	MAVS	Mitochondrial antiviral-signaling protein	9	0.288299	0.122754	2.34859	0.0292371	344
Q9H8H3	METTL7A	Methyltransferase-like protein 7A	3	0.194504	0.0842001	2.31002	0.031682	345
Q8N3F8	MICALL1	MICAL-like protein 1	3	1.03364	0.285394	3.62182	0.00676477	346
Q5VWP3	MLIP	Muscular LMNA-interacting protein	2	0.946286	0.108038	8.75886	2.8e-08	347
Q96T76	MMS19	MMS19 nucleotide excision repair protein homolog	13	0.321803	0.0886132	3.63155	0.00166191	348
Q9Y3A3	MOB4	MOB-like protein phocein	6	0.697045	0.1214	5.7417	1.56e-05	349
Q7Z3U7	MON2	Protein MON2 homolog	18	0.497382	0.141379	3.51808	0.00216265	350
O75970	MPDZ	Multiple PDZ domain protein	18	0.538504	0.0767666	7.01483	8.34e-07	351
Q8N3R9	MPP5	MAGUK p55 subfamily member 5	5	0.923997	0.106938	8.64047	5.24e-08	352
Q6WCQ1	MPRIP	Myosin phosphatase Rho-interacting protein	37	1.042	0.0391542	26.6128	4.36e-17	353
Q9UBG0	MRC2	C-type mannose receptor 2	14	1.14731	0.118339	9.69505	5.31e-09	354
Q96DH6	MSI2	RNA-binding protein Musashi homolog 2	4	0.35179	0.0945741	3.71972	0.00135358	355
Q765P7	MTSS2	Protein MTSS 2	23	1.07219	0.0793398	13.5139	1.62e-11	356
O15146	MUSK	Muscle, skeletal receptor tyrosine-protein kinase	4	1.62309	0.525997	3.08575	0.0149858	357
P84157	MXRA7	Matrix-remodeling-associated protein 7	4	0.807673	0.164496	4.91	8.46e-05	358
P11055	MYH3	Myosin-3	52	0.242506	0.100261	2.41875	0.0252318	359
P13535	MYH8	Myosin-8	30	0.34802	0.0848056	4.10374	0.000551974	360
P35579	MYH9	Myosin-9	100	0.261887	0.0726642	3.60407	0.00177152	361
P12829	MYL4	Myosin light chain 4	6	0.453444	0.106432	4.2604	0.000382686	362
P60660	MYL6	Myosin light polypeptide 6	4	0.399957	0.101453	3.94229	0.000805146	363
P14649	MYL6B	Myosin light chain 6B	6	0.601517	0.078071	7.70474	2.07e-07	364
Q9HD67	MYO10	Unconventional myosin-X	17	0.394933	0.0749486	5.26939	3.71e-05	365
Q92614	MYO18A	Unconventional myosin-XVIIIa	37	0.642319	0.0690194	9.30634	1.04e-08	366
Q8IUG5	MYO18B	Unconventional myosin-XVIIIb	68	0.646583	0.0623474	10.3707	1.71e-09	367
Q9Y4I1	MYO5A	Unconventional myosin-Va	22	0.341497	0.0566846	6.02451	6.86e-06	368
Q9NZM1	MYOF	Myoferlin	72	0.588478	0.0631391	9.32035	1.02e-08	369
Q9UBF9	MYOT	Myotilin	3	0.415184	0.151835	2.73445	0.0256687	370
Q86TC9	MYPN	Myopalladin	30	0.715852	0.0703211	10.1798	2.34e-09	371
E9PAV3	NACA	Nascent polypeptide-associated complex subunit alpha, muscle-specific form	91	1.45094	0.0551477	26.3101	5.44e-17	372
Q99747	NAPG	Gamma-soluble NSF attachment protein	8	0.329018	0.0919426	3.57852	0.00187981	373
Q8NEY1	NAV1	Neuron navigator 1	7	0.797426	0.0692181	11.5205	2.92e-06	374
Q8IVL0	NAV3	Neuron navigator 3	18	0.588155	0.123396	4.76639	0.000117823	375
Q9HCH0	NCKAP5L	Nck-associated protein 5-like	16	0.806763	0.12311	6.5532	2.19e-06	376
P20929	NEB	Nebulin	268	0.357623	0.0555058	6.44299	2.77e-06	377
Q8TD19	NEK9	Serine/threonine-protein kinase Nek9	30	1.00943	0.0571921	17.6497	1.16e-13	378
O14524	NEMP1	Nuclear envelope integral membrane protein 1	3	0.502264	0.102233	4.91292	0.00117445	379
Q9UMX5	NENF	Neudesin	2	1.0276	0.129265	7.94955	2.68e-07	380
Q0ZGT2	NEXN	Nexilin	18	0.995929	0.0949019	10.4943	1.4e-09	381
O94916	NFAT5	Nuclear factor of activated T-cells 5	6	0.604901	0.161195	3.7526	0.00125374	382
P19838	NFKB1	Nuclear factor NF-kappa-B p105 subunit	7	1.08628	0.178126	6.09837	0.000289991	383
Q00653	NFKB2	Nuclear factor NF-kappa-B p100 subunit	15	0.564855	0.125336	4.50672	0.000241476	384
Q12986	NFX1	Transcriptional repressor NF-X1	4	0.320821	0.112706	2.84652	0.00997385	385
O60936	NOL3	Nucleolar protein 3	5	0.93826	0.105835	8.86534	2.3e-08	386
Q86VF7	NRAP	Nebulin-related-anchoring protein	2	0.51338	0.0964951	5.32027	3.31e-05	387
O43847	NRDC	Nardilysin	11	0.687838	0.116996	5.87918	9.45e-06	388
Q7Z417	NUFIP2	Nuclear fragile X mental retardation-interacting protein 2	16	0.899463	0.0682135	13.186	2.53e-11	389
Q9Y6R0	NUMBL	Numb-like protein	8	0.516422	0.0958975	5.38515	2.85e-05	390
Q5VST9	OBSCN	Obscurin	130	0.607074	0.0871625	6.96486	9.25e-07	391
O75147	OBSL1	Obscurin-like protein 1	36	0.436945	0.0506556	8.6258	3.57e-08	392
Q9NX40	OCIAD1	OCIA domain-containing protein 1	2	1.47654	0.273955	5.38972	0.000653995	393
O60502	OGA	Protein O-GlcNAcase	8	0.690803	0.226399	3.05126	0.00657053	394
O15294	OGT	UDP-N-acetylglucosamine--peptide N-acetylglucosaminyltransferase 110 kDa subunit	13	0.755588	0.1513	4.99398	6.97e-05	395
Q96CV9	OPTN	Optineurin	6	0.528913	0.137544	3.84541	0.00100964	396
P22059	OSBP	Oxysterol-binding protein 1	21	0.672568	0.0969999	6.93369	9.86e-07	397
Q9BXB5	OSBPL10	Oxysterol-binding protein-related protein 10	7	1.19711	0.230166	5.20107	4.34e-05	398
Q9H4L5	OSBPL3	Oxysterol-binding protein-related protein 3	9	0.458775	0.157278	2.91697	0.0193811	399
Q96SU4	OSBPL9	Oxysterol-binding protein-related protein 9	9	1.78219	0.275626	6.46597	3.39e-06	400
Q01804	OTUD4	OTU domain-containing protein 4	26	0.382769	0.0640136	5.9795	7.58e-06	401
P11940	PABPC1	Polyadenylate-binding protein 1	3	1.31625	0.224529	5.86227	9.81e-06	402
Q13310	PABPC4	Polyadenylate-binding protein 4	11	0.927809	0.0639075	14.518	4.39e-12	403
Q9UNF0	PACSIN2	Protein kinase C and casein kinase substrate in neurons protein 2	9	0.894684	0.117104	7.64011	2.36e-07	404
Q8WX93	PALLD	Palladin	37	0.977232	0.048479	20.1578	9.29e-15	405
Q8IXS6	PALM2	Paralemmin-2	9	1.14819	0.256663	4.47352	0.000232695	406
Q9NP74	PALMD	Palmdelphin	11	1.69197	0.133751	12.6502	5.32e-11	407
Q9UKK3	PARP4	Protein mono-ADP-ribosyltransferase PARP4	20	0.274466	0.0721538	3.8039	0.00111235	408
Q15365	PCBP1	Poly(rC)-binding protein 1	12	0.650549	0.0440586	14.7655	3.22e-12	409
O60245	PCDH7	Protocadherin-7	2	0.689919	0.182796	3.77427	0.00543244	410
O14737	PDCD5	Programmed cell death protein 5	4	1.24616	0.142833	8.72462	4.52e-08	411
Q8WUM4	PDCD6IP	Programmed cell death 6-interacting protein	35	0.74963	0.0655726	11.4321	3.19e-10	412
O00151	PDLIM1	PDZ and LIM domain protein 1	8	0.448227	0.0567227	7.90208	1.41e-07	413
Q53GG5	PDLIM3	PDZ and LIM domain protein 3	13	0.941781	0.0802199	11.74	2e-10	414
P50479	PDLIM4	PDZ and LIM domain protein 4	15	0.612493	0.0473791	12.9275	3.61e-11	415
Q96HC4	PDLIM5	PDZ and LIM domain protein 5	17	0.502237	0.0587334	8.55112	4.1e-08	416
Q9UBV8	PEF1	Peflin	2	1.74913	0.125096	13.9823	2.27e-06	417
O75381	PEX14	Peroxisomal membrane protein PEX14	4	0.525144	0.105348	4.98483	0.00107299	418
O15212	PFDN6	Prefoldin subunit 6	3	0.236885	0.0989347	2.39436	0.0265621	419
P35080	PFN2	Profilin-2	4	0.46207	0.152481	3.03035	0.00660807	420
Q96HS1	PGAM5	Serine/threonine-protein phosphatase PGAM5, mitochondrial	5	1.0827	0.154154	7.02349	8.19e-07	421
O15173	PGRMC2	Membrane-associated progesterone receptor component 2	2	0.503297	0.112087	4.49022	0.000223811	422
Q86UU1	PHLDB1	Pleckstrin homology-like domain family B member 1	17	0.742669	0.113899	6.52043	2.35e-06	423
Q9NRX4	PHPT1	14 kDa phosphohistidine phosphatase	4	0.772899	0.126207	6.12407	5.52e-06	424
Q13492	PICALM	Phosphatidylinositol-binding clathrin assembly protein	9	1.04893	0.0747219	14.0378	8.12e-12	425
Q9H490	PIGU	Phosphatidylinositol glycan anchor biosynthesis class U protein	3	0.395789	0.127795	3.09706	0.00568269	426
Q99570	PIK3R4	Phosphoinositide 3-kinase regulatory subunit 4	3	0.646697	0.166665	3.88022	0.00467333	427
Q9Y263	PLAA	Phospholipase A-2-activating protein	15	0.283256	0.0882333	3.21031	0.00439162	428
P19174	PLCG1	1-phosphatidylinositol 4,5-bisphosphate phosphodiesterase gamma-1	11	0.369423	0.100674	3.66951	0.00152148	429
Q9Y2H5	PLEKHA6	Pleckstrin homology domain-containing family A member 6	21	0.474787	0.0747938	6.34795	3.4e-06	430
Q8IWE5	PLEKHM2	Pleckstrin homology domain-containing family M member 2	10	0.58097	0.116461	4.98854	7.06e-05	431
O60664	PLIN3	Perilipin-3	21	1.44309	0.0576742	25.0214	1.44e-16	432
P29590	PML	Protein PML	11	0.474198	0.16166	2.9333	0.0085302	433
O15305	PMM2	Phosphomannomutase 2	4	0.385419	0.110668	3.48266	0.00234745	434
P24928	POLR2A	DNA-directed RNA polymerase II subunit RPB1	2	1.29384	0.257176	5.03097	0.00151173	435
P30876	POLR2B	DNA-directed RNA polymerase II subunit RPB2	16	0.270075	0.0674312	4.00519	0.00069503	436
Q86W92	PPFIBP1	Liprin-beta-1	13	0.565245	0.079755	7.08726	7.18e-07	437
O14974	PPP1R12A	Protein phosphatase 1 regulatory subunit 12A	26	1.08321	0.0495767	21.8493	1.98e-15	438
O60237	PPP1R12B	Protein phosphatase 1 regulatory subunit 12B	13	0.56633	0.113006	5.01151	6.69e-05	439
Q6NYC8	PPP1R18	Phostensin	12	1.18265	0.0776397	15.2326	1.81e-12	440
Q06190	PPP2R3A	Serine/threonine-protein phosphatase 2A regulatory subunit B'' subunit alpha	3	0.330468	0.12521	2.6393	0.0297456	441
Q5H9R7	PPP6R3	Serine/threonine-protein phosphatase 6 regulatory subunit 3	6	0.43549	0.13043	3.33887	0.0102484	442
Q86YV5	PRAG1	Inactive tyrosine-protein kinase PRAG1	2	0.719753	0.27863	2.58319	0.0193404	443
Q13131	PRKAA1	5'-AMP-activated protein kinase catalytic subunit alpha-1	9	0.494423	0.0569964	8.67465	3.26e-08	444
Q9Y478	PRKAB1	5'-AMP-activated protein kinase subunit beta-1	2	0.495282	0.132644	3.73391	0.00140667	445
P78527	PRKDC	DNA-dependent protein kinase catalytic subunit	175	0.132404	0.0336557	3.93407	0.000820756	446
Q96M27	PRRC1	Protein PRRC1	6	1.04696	0.126911	8.2496	7.23e-08	447
P48634	PRRC2A	Protein PRRC2A	11	0.540403	0.116856	4.62452	0.000163741	448
Q9Y520	PRRC2C	Protein PRRC2C	46	0.838097	0.0554504	15.1143	2.09e-12	449
Q8WUY3	PRUNE2	Protein prune homolog 2	98	1.53952	0.0783615	19.6464	1.52e-14	450
O75832	PSMD10	26S proteasome non-ATPase regulatory subunit 10	6	0.590814	0.102004	5.79207	1.15e-05	451
O00233	PSMD9	26S proteasome non-ATPase regulatory subunit 9	6	0.674329	0.0644832	10.4574	6.07e-06	452
Q06323	PSME1	Proteasome activator complex subunit 1	12	0.624335	0.0673281	9.27302	1.11e-08	453
Q9UL46	PSME2	Proteasome activator complex subunit 2	7	0.867885	0.0876405	9.90278	3.73e-09	454
Q05397	PTK2	Focal adhesion kinase 1	5	0.597443	0.175909	3.39632	0.00302958	455
Q05209	PTPN12	Tyrosine-protein phosphatase non-receptor type 12	19	0.676691	0.056288	12.0219	1.32e-10	456
Q9H3S7	PTPN23	Tyrosine-protein phosphatase non-receptor type 23	34	0.891516	0.0786204	11.3395	3.67e-10	457
Q96QR8	PURB	Transcriptional activator protein Pur-beta	10	0.181603	0.0532366	3.41125	0.00276859	458
P15151	PVR	Poliovirus receptor	4	1.52005	0.127158	11.954	1.45e-10	459
P49023	PXN	Paxillin	18	1.04293	0.112753	9.24968	1.15e-08	460
P47897	QARS1	Glutamine--tRNA ligase	25	0.330933	0.0349929	9.45717	8.02e-09	461
Q9BXF6	RAB11FIP5	Rab11 family-interacting protein 5	11	0.461031	0.0738657	6.24147	4.28e-06	462
Q6IQ22	RAB12	Ras-related protein Rab-12	4	0.660735	0.156449	4.22333	0.000417326	463
P61106	RAB14	Ras-related protein Rab-14	12	0.338911	0.0449122	7.5461	2.84e-07	464
P61020	RAB5B	Ras-related protein Rab-5B	4	0.414312	0.0888281	4.6642	0.000149326	465
P20340	RAB6A	Ras-related protein Rab-6A	3	0.490792	0.18184	2.69904	0.0146817	466
Q15276	RABEP1	Rab GTPase-binding effector protein 1	24	0.682915	0.142549	4.79073	0.00011137	467
Q9H5N1	RABEP2	Rab GTPase-binding effector protein 2	10	1.00784	0.141603	7.11738	9.09e-07	468
Q9Y3P9	RABGAP1	Rab GTPase-activating protein 1	25	0.674953	0.061305	11.0098	6.13e-10	469
Q9UJ41	RABGEF1	Rab5 GDP/GTP exchange factor	9	1.17627	0.223044	5.27368	4.33e-05	470
Q3YEC7	RABL6	Rab-like protein 6	7	0.656464	0.156872	4.1847	0.000456769	471
Q9P0K7	RAI14	Ankycorbin	27	0.886039	0.0480938	18.4231	5.15e-14	472
P11233	RALA	Ras-related protein Ral-A	2	0.527019	0.151594	3.47651	0.00252643	473
P49792	RANBP2	E3 SUMO-protein ligase RanBP2	37	0.214836	0.0802615	2.6767	0.0144977	474
Q13905	RAPGEF1	Rap guanine nucleotide exchange factor 1	18	0.42912	0.1382	3.10505	0.00558057	475
Q70E73	RAPH1	Ras-associated and pleckstrin homology domains-containing protein 1	18	0.289765	0.0941072	3.07909	0.00591876	476
P54136	RARS1	Arginine--tRNA ligase, cytoplasmic	30	0.545563	0.0387023	14.0964	7.52e-12	477
P20936	RASA1	Ras GTPase-activating protein 1	9	0.382461	0.102421	3.73419	0.00140577	478
P06400	RB1	Retinoblastoma-associated protein	5	0.444276	0.122859	3.61615	0.00172248	479
Q15293	RCN1	Reticulocalbin-1	4	0.440305	0.18022	2.44316	0.0239623	480
Q9H902	REEP1	Receptor expression-enhancing protein 1	2	0.281873	0.0909726	3.09844	0.00566485	481
Q04206	RELA	Transcription factor p65	13	0.398995	0.114343	3.48945	0.00231087	482
Q9P260	RELCH	RAB11-binding protein RELCH	20	0.904097	0.0776103	11.6492	2.29e-10	483
Q96D71	REPS1	RalBP1-associated Eps domain-containing protein 1	4	0.635905	0.129904	4.8952	8.75e-05	484
Q6NUM9	RETSAT	All-trans-retinol 13,14-reductase	6	0.383033	0.102894	3.72261	0.00134451	485
Q14699	RFTN1	Raftlin	16	0.247307	0.0537831	4.59823	0.000174059	486
Q6NUQ1	RINT1	RAD50-interacting protein 1	4	0.274829	0.108199	2.54003	0.0194896	487
O14730	RIOK3	Serine/threonine-protein kinase RIO3	5	0.565381	0.121974	4.63527	0.000159704	488
Q8ND24	RNF214	RING finger protein 214	5	0.428869	0.166376	2.57771	0.0327327	489
Q13464	ROCK1	Rho-associated protein kinase 1	33	0.494771	0.0515111	9.60515	6.2e-09	490
O75116	ROCK2	Rho-associated protein kinase 2	25	0.773582	0.0454802	17.0092	2.32e-13	491
Q9HB90	RRAGC	Ras-related GTP-binding protein C	4	0.718825	0.106174	6.77027	0.000142073	492
Q92681	RSC1A1	Regulatory solute carrier protein family 1 member 1	12	0.787017	0.063641	12.3665	7.97e-11	493
O75298	RTN2	Reticulon-2	3	0.246329	0.0648285	3.7997	0.00112331	494
O95197	RTN3	Reticulon-3	4	0.448896	0.113057	3.97053	0.000753701	495
Q9NQC3	RTN4	Reticulon-4	57	1.84506	0.0528923	34.8834	2.17e-19	496
Q96T51	RUFY1	RUN and FYVE domain-containing protein 1	12	0.785106	0.208967	3.75708	0.00124071	497
Q7L099	RUFY3	Protein RUFY3	4	1.5769	0.347281	4.5407	0.00266547	498
Q8N2Y8	RUSC2	Iporin	3	0.555224	0.131059	4.23645	0.00285123	499
P21817	RYR1	Ryanodine receptor 1	113	0.221741	0.0343469	6.45594	2.7e-06	500
Q9NZJ4	SACS	Sacsin	63	0.237368	0.0439851	5.39657	2.78e-05	501
O94885	SASH1	SAM and SH3 domain-containing protein 1	3	0.56714	0.0879251	6.45027	0.000198255	502
O95248	SBF1	Myotubularin-related protein 5	6	0.532138	0.150866	3.52723	0.00240671	503
O15126	SCAMP1	Secretory carrier-associated membrane protein 1	6	1.16778	0.208748	5.59422	2.15e-05	504
O14828	SCAMP3	Secretory carrier-associated membrane protein 3	8	0.49309	0.125791	3.91992	0.000848345	505
Q969E2	SCAMP4	Secretory carrier-associated membrane protein 4	3	1.02226	0.166437	6.14202	5.31e-06	506
P35499	SCN4A	Sodium channel protein type 4 subunit alpha	3	0.967047	0.189055	5.11515	0.000912626	507
Q14160	SCRIB	Protein scribble homolog	18	0.417919	0.0711227	5.87603	9.52e-06	508
Q6P3W7	SCYL2	SCY1-like protein 2	6	0.264354	0.113356	2.33207	0.0302618	509
P55735	SEC13	Protein SEC13 homolog	8	0.495888	0.0953776	5.19921	4.36e-05	510
O15027	SEC16A	Protein transport protein Sec16A	39	0.551085	0.053331	10.3333	1.82e-09	511
Q15436	SEC23A	Protein transport protein Sec23A	19	0.493911	0.0648589	7.61517	2.48e-07	512
Q9Y6Y8	SEC23IP	SEC23-interacting protein	21	0.917628	0.0792984	11.5718	2.58e-10	513
P53992	SEC24C	Protein transport protein Sec24C	32	0.731877	0.117745	6.21578	4.52e-06	514
O94855	SEC24D	Protein transport protein Sec24D	19	0.919653	0.0864771	10.6346	1.11e-09	515
O94979	SEC31A	Protein transport protein Sec31A	35	1.1157	0.0928232	12.0196	1.32e-10	516
Q92629	SGCD	Delta-sarcoglycan	7	0.179988	0.074009	2.43197	0.0245363	517
O14492	SH2B2	SH2B adapter protein 2	4	0.730944	0.192743	3.79233	0.00133399	518
Q99961	SH3GL1	Endophilin-A2	7	0.686927	0.101852	6.74436	1.46e-06	519
Q9Y371	SH3GLB1	Endophilin-B1	7	0.584889	0.0961332	6.08415	6.02e-06	520
Q5TCZ1	SH3PXD2A	SH3 and PX domain-containing protein 2A	13	0.576091	0.103852	5.54725	1.98e-05	521
Q96IW2	SHD	SH2 domain-containing adapter protein D	9	0.657047	0.127815	5.14062	4.98e-05	522
Q8NBJ9	SIDT2	SID1 transmembrane family member 2	5	0.68288	0.111252	6.13814	5.36e-06	523
P63208	SKP1	S-phase kinase-associated protein 1	6	0.284103	0.109265	2.60012	0.0316119	524
Q9P270	SLAIN2	SLAIN motif-containing protein 2	7	0.580293	0.172902	3.3562	0.00998795	525
P55011	SLC12A2	Solute carrier family 12 member 2	16	0.377781	0.0785263	4.81088	0.000106297	526
Q9UP95	SLC12A4	Solute carrier family 12 member 4	12	1.53986	0.0801517	19.2119	2.32e-14	527
P53985	SLC16A1	Monocarboxylate transporter 1	4	0.1964	0.0768036	2.55717	0.0187849	528
Q08357	SLC20A2	Sodium-dependent phosphate transporter 2	7	2.18933	0.128943	16.979	2.4e-13	529
P14672	SLC2A4	Solute carrier family 2, facilitated glucose transporter member 4	4	0.573371	0.237259	2.41665	0.0253437	530
O00400	SLC33A1	Acetyl-coenzyme A transporter 1	2	0.363112	0.147875	2.45553	0.0233421	531
Q8N357	SLC35F6	Solute carrier family 35 member F6	2	0.161921	0.0583192	2.77646	0.0240554	532
Q96QD8	SLC38A2	Sodium-coupled neutral amino acid transporter 2	4	0.612421	0.0500174	12.2442	9.52e-11	533
Q9Y6M7	SLC4A7	Sodium bicarbonate cotransporter 3	3	0.757207	0.172316	4.3943	0.000311734	534
Q96T83	SLC9A7	Sodium/hydrogen exchanger 7	2	2.81176	0.236463	11.8909	5.85e-10	535
Q15796	SMAD2	Mothers against decapentaplegic homolog 2	3	0.953537	0.177386	5.37549	2.92e-05	536
Q9UHP9	SMPX	Small muscular protein	2	0.468241	0.155842	3.00458	0.00700336	537
O00161	SNAP23	Synaptosomal-associated protein 23	7	1.18153	0.108057	10.9343	6.9e-10	538
O95721	SNAP29	Synaptosomal-associated protein 29	7	0.962667	0.169532	5.67837	1.48e-05	539
Q13884	SNTB1	Beta-1-syntrophin	20	0.167759	0.0424069	3.95595	0.000779839	540
Q13596	SNX1	Sorting nexin-1	10	1.24566	0.258849	4.8123	0.000121069	541
Q9UMY4	SNX12	Sorting nexin-12	3	1.00235	0.251895	3.97924	0.00406604	542
Q96RF0	SNX18	Sorting nexin-18	5	0.442905	0.141237	3.13589	0.00520309	543
Q96L92	SNX27	Sorting nexin-27	8	1.45609	0.203283	7.16287	6.15e-07	544
O60493	SNX3	Sorting nexin-3	5	1.06428	0.0867623	12.2667	9.21e-11	545
O94964	SOGA1	Protein SOGA1	9	0.435004	0.156708	2.77588	0.011662	546
O94875	SORBS2	Sorbin and SH3 domain-containing protein 2	12	0.791004	0.0931025	8.49606	4.55e-08	547
Q99523	SORT1	Sortilin	13	0.814622	0.0781816	10.4196	1.58e-09	548
O60271	SPAG9	C-Jun-amino-terminal kinase-interacting protein 4	32	1.10093	0.077925	14.1281	7.22e-12	549
Q8N0X7	SPART	Spartin	17	0.704508	0.0796553	8.84446	2.39e-08	550
Q13813	SPTAN1	Spectrin alpha chain, non-erythrocytic 1	124	0.727106	0.0529545	13.7308	1.21e-11	551
Q01082	SPTBN1	Spectrin beta chain, non-erythrocytic 1	92	0.554899	0.0495022	11.2096	4.49e-10	552
O15269	SPTLC1	Serine palmitoyltransferase 1	8	0.24266	0.0804777	3.01524	0.00683708	553
O15270	SPTLC2	Serine palmitoyltransferase 2	3	0.403908	0.0986923	4.0926	0.00347309	554
Q13501	SQSTM1	Sequestosome-1	8	1.0715	0.114878	9.32728	1.01e-08	555
P30626	SRI	Sorcin	7	1.28109	0.132458	9.67166	5.53e-09	556
P08240	SRPRA	Signal recognition particle receptor subunit alpha	18	0.191359	0.067703	2.82644	0.0104282	557
Q92783	STAM	Signal transducing adapter molecule 1	16	1.70483	0.0880363	19.3651	2e-14	558
O75886	STAM2	Signal transducing adapter molecule 2	10	1.02771	0.0895535	11.476	2.98e-10	559
Q9Y3M8	STARD13	StAR-related lipid transfer protein 13	14	0.385722	0.0725202	5.31882	3.32e-05	560
P40763	STAT3	Signal transducer and activator of transcription 3	16	0.614978	0.0636595	9.66043	5.64e-09	561
O95793	STAU1	Double-stranded RNA-binding protein Staufen homolog 1	11	0.210258	0.0817116	2.57317	0.0181484	562
Q13586	STIM1	Stromal interaction molecule 1	4	0.482721	0.132495	3.6433	0.00655755	563
Q9P246	STIM2	Stromal interaction molecule 2	2	1.37375	0.199999	6.86876	0.000128522	564
Q86WV6	STING1	Stimulator of interferon genes protein	6	0.327407	0.128535	2.54722	0.0191909	565
P31948	STIP1	Stress-induced-phosphoprotein 1	18	0.173126	0.0675645	2.56238	0.0185753	566
O94804	STK10	Serine/threonine-protein kinase 10	5	0.430969	0.130076	3.31321	0.00365494	567
Q86Y82	STX12	Syntaxin-12	9	0.516279	0.127345	4.05417	0.00061982	568
O15400	STX7	Syntaxin-7	7	0.966705	0.0691228	13.9853	8.69e-12	569
Q9Y2Z0	SUGT1	Protein SGT1 homolog	9	0.260857	0.0859232	3.03593	0.00652537	570
O95425	SVIL	Supervillin	12	0.654806	0.142932	4.58123	0.000181079	571
Q96A49	SYAP1	Synapse-associated protein 1	5	1.30722	0.374785	3.48791	0.0130164	572
Q9H7C4	SYNC	Syncoilin	12	0.698441	0.123091	5.67417	1.49e-05	573
O60506	SYNCRIP	Heterogeneous nuclear ribonucleoprotein Q	13	0.374287	0.0549178	6.8154	1.26e-06	574
Q8NF91	SYNE1	Nesprin-1	67	0.391266	0.0497136	7.87039	1.5e-07	575
O43760	SYNGR2	Synaptogyrin-2	3	1.25595	0.146822	8.55425	4.08e-08	576
Q9UMS6	SYNPO2	Synaptopodin-2	33	1.2037	0.0637083	18.8939	3.19e-14	577
Q9H987	SYNPO2L	Synaptopodin 2-like protein	18	0.162488	0.0565692	2.87238	0.00941641	578
Q9UMZ2	SYNRG	Synergin gamma	16	1.32684	0.229265	5.78736	1.16e-05	579
O75410	TACC1	Transforming acidic coiled-coil-containing protein 1	12	1.41044	0.145799	9.67383	5.51e-09	580
O95359	TACC2	Transforming acidic coiled-coil-containing protein 2	14	0.878262	0.110981	7.91364	1.97e-07	581
Q01995	TAGLN	Transgelin	14	0.588314	0.122959	4.78465	0.000112947	582
P37802	TAGLN2	Transgelin-2	6	0.699835	0.123963	5.64554	1.59e-05	583
Q9C0D5	TANC1	Protein TANC1	8	0.307016	0.120533	2.54716	0.0196772	584
Q9UL54	TAOK2	Serine/threonine-protein kinase TAO2	3	0.296716	0.106754	2.77943	0.0119467	585
Q8TC07	TBC1D15	TBC1 domain family member 15	12	0.268919	0.103678	2.5938	0.0173581	586
Q9HA65	TBC1D17	TBC1 domain family member 17	6	0.788987	0.123268	6.4006	3.04e-06	587
Q9NUY8	TBC1D23	TBC1 domain family member 23	13	0.414735	0.149793	2.76872	0.0118476	588
Q92609	TBC1D5	TBC1 domain family member 5	23	0.852061	0.0679669	12.5364	6.25e-11	589
Q0IIM8	TBC1D8B	TBC1 domain family member 8B	2	4.38825	0.186673	23.5077	5.82e-15	590
Q9BTW9	TBCD	Tubulin-specific chaperone D	10	0.279026	0.113923	2.44924	0.0236551	591
Q9UHD2	TBK1	Serine/threonine-protein kinase TBK1	11	0.131985	0.0539032	2.44856	0.0236896	592
Q7Z6L1	TECPR1	Tectonin beta-propeller repeat-containing protein 1	4	1.62953	0.147266	11.0653	3.97e-06	593
Q9P273	TENM3	Teneurin-3	20	0.679287	0.0815469	8.33001	6.21e-08	594
Q8IWB9	TEX2	Testis-expressed protein 2	5	0.909334	0.100239	9.0717	1.59e-08	595
Q92734	TFG	Protein TFG	15	0.871209	0.0985215	8.84283	2.4e-08	596
P02786	TFRC	Transferrin receptor protein 1	23	0.885654	0.0389419	22.743	9.16e-16	597
O43493	TGOLN2	Trans-Golgi network integral membrane protein 2	14	0.529944	0.172804	3.06673	0.0066453	598
Q6YHU6	THADA	Thyroid adenoma-associated protein	4	0.570629	0.189923	3.00454	0.00700398	599
Q07157	TJP1	Tight junction protein ZO-1	45	1.4356	0.0502395	28.5751	1.09e-17	600
Q9UDY2	TJP2	Tight junction protein ZO-2	19	1.27786	0.0674002	18.9593	2.99e-14	601
Q9Y490	TLN1	Talin-1	94	0.397595	0.0472303	8.41821	5.26e-08	602
Q9Y4G6	TLN2	Talin-2	30	0.234919	0.0698098	3.36513	0.00307909	603
Q9ULS5	TMCC3	Transmembrane and coiled-coil domain protein 3	5	0.410823	0.125331	3.2779	0.00376238	604
Q9NUM4	TMEM106B	Transmembrane protein 106B	3	0.514115	0.138019	3.72494	0.00582988	605
P82094	TMF1	TATA element modulatory factor	34	1.20379	0.159807	7.53275	5.71e-07	606
P42166	TMPO	Lamina-associated polypeptide 2, isoform alpha	2	0.968976	0.289907	3.34237	0.0123794	607
Q9C0C2	TNKS1BP1	182 kDa tankyrase-1-binding protein	60	0.922541	0.0375026	24.5994	2.01e-16	608
P13805	TNNT1	Troponin T, slow skeletal muscle	3	0.273145	0.0741583	3.68327	0.00147351	609
Q9HBL0	TNS1	Tensin-1	53	0.788426	0.0778411	10.1287	2.55e-09	610
Q63HR2	TNS2	Tensin-2	2	0.551908	0.155197	3.55618	0.00926674	611
Q68CZ2	TNS3	Tensin-3	35	0.245289	0.0567938	4.31895	0.000333761	612
Q9H0E2	TOLLIP	Toll-interacting protein	10	0.759268	0.0755808	10.0458	2.93e-09	613
O60784	TOM1	Target of Myb protein 1	8	0.821937	0.0940855	8.73607	2.92e-08	614
Q6ZVM7	TOM1L2	TOM1-like protein 2	15	1.16834	0.0878855	13.2939	2.18e-11	615
Q12888	TP53BP1	TP53-binding protein 1	17	0.942722	0.168292	5.60172	0.000509226	616
Q9ULQ1	TPCN1	Two pore calcium channel protein 1	9	1.68932	0.252127	6.70027	1.61e-06	617
Q9BW30	TPPP3	Tubulin polymerization-promoting protein family member 3	5	0.605744	0.173681	3.48769	0.0023203	618
O00463	TRAF5	TNF receptor-associated factor 5	2	0.541826	0.166834	3.24769	0.0117416	619
O14545	TRAFD1	TRAF-type zinc finger domain-containing protein 1	12	0.818208	0.117922	6.93855	0.000119788	620
Q14258	TRIM25	E3 ubiquitin/ISG15 ligase TRIM25	16	0.368119	0.094145	3.91013	0.000867991	621
O75962	TRIO	Triple functional domain protein	30	0.617274	0.0510863	12.083	1.2e-10	622
Q9H2D6	TRIOBP	TRIO and F-actin-binding protein	6	0.488453	0.145076	3.36687	0.00983107	623
Q15643	TRIP11	Thyroid receptor-interacting protein 11	52	0.752397	0.0928568	8.10277	9.57e-08	624
Q15654	TRIP6	Thyroid receptor-interacting protein 6	9	0.418203	0.121899	3.43073	0.00264683	625
Q9Y5S1	TRPV2	Transient receptor potential cation channel subfamily V member 2	4	0.615517	0.200019	3.0773	0.00649372	626
Q92574	TSC1	Hamartin	15	0.891355	0.111212	8.01488	1.13e-07	627
P49815	TSC2	Tuberin	19	0.722495	0.0940772	7.67981	2.18e-07	628
Q99576	TSC22D3	TSC22 domain family protein 3	2	0.523917	0.132578	3.95177	0.0042255	629
Q99816	TSG101	Tumor susceptibility gene 101 protein	14	1.27117	0.0998485	12.731	4.75e-11	630
O60637	TSPAN3	Tetraspanin-3	2	1.04608	0.12771	8.1911	3.68e-05	631
Q6PGP7	TTC37	Tetratricopeptide repeat protein 37	21	0.264769	0.107902	2.45379	0.0234281	632
Q96CW5	TUBGCP3	Gamma-tubulin complex component 3	11	0.687913	0.176661	3.89398	0.000901363	633
Q8N3L3	TXLNB	Beta-taxilin	14	0.279683	0.099188	2.81972	0.0105848	634
Q9H3M7	TXNIP	Thioredoxin-interacting protein	9	1.9618	0.155047	12.653	5.3e-11	635
Q16881	TXNRD1	Thioredoxin reductase 1, cytoplasmic	11	0.326344	0.0614696	5.30903	3.39e-05	636
Q9BZF9	UACA	Uveal autoantigen with coiled-coil domains and ankyrin repeats	15	0.555258	0.0943237	5.88672	9.3e-06	637
A0AVT1	UBA6	Ubiquitin-like modifier-activating enzyme 6	15	0.343042	0.0983191	3.48907	0.0023129	638
Q5T6F2	UBAP2	Ubiquitin-associated protein 2	6	1.00896	0.188013	5.36644	2.98e-05	639
Q14157	UBAP2L	Ubiquitin-associated protein 2-like	27	0.89021	0.0524929	16.9587	2.45e-13	640
Q9C0C9	UBE2O	(E3-independent) E2 ubiquitin-conjugating enzyme	5	0.493119	0.150745	3.27121	0.00382052	641
Q05086	UBE3A	Ubiquitin-protein ligase E3A	14	0.803478	0.134377	5.9793	7.58e-06	642
Q15386	UBE3C	Ubiquitin-protein ligase E3C	26	0.129396	0.0415847	3.11162	0.00549802	643
Q5T4S7	UBR4	E3 ubiquitin-protein ligase UBR4	96	0.152011	0.0403607	3.76632	0.00121426	644
Q04323	UBXN1	UBX domain-containing protein 1	4	0.424814	0.11635	3.65119	0.00648324	645
Q92575	UBXN4	UBX domain-containing protein 4	4	0.41709	0.108495	3.84432	0.00101222	646
Q16851	UGP2	UTP--glucose-1-phosphate uridylyltransferase	18	0.508472	0.0680015	7.47736	3.26e-07	647
A0JNW5	UHRF1BP1L	UHRF1-binding protein 1-like	10	0.847765	0.205681	4.12175	0.00333615	648
Q9H3U1	UNC45A	Protein unc-45 homolog A	7	0.28709	0.104138	2.75683	0.0121622	649
Q92900	UPF1	Regulator of nonsense transcripts 1	28	0.312999	0.0699166	4.47675	0.000230953	650
O60763	USO1	General vesicular transport factor p115	28	0.754455	0.0949535	7.94552	1.3e-07	651
Q14694	USP10	Ubiquitin carboxyl-terminal hydrolase 10	17	0.472682	0.0395566	11.9495	1.46e-10	652
P51784	USP11	Ubiquitin carboxyl-terminal hydrolase 11	10	0.362563	0.13156	2.75588	0.0121877	653
P54578	USP14	Ubiquitin carboxyl-terminal hydrolase 14	11	0.491958	0.155061	3.17267	0.00478532	654
Q9Y4E8	USP15	Ubiquitin carboxyl-terminal hydrolase 15	6	0.643841	0.0465567	13.8292	7.22e-07	655
Q13107	USP4	Ubiquitin carboxyl-terminal hydrolase 4	4	0.436307	0.119733	3.644	0.00161448	656
Q96K76	USP47	Ubiquitin carboxyl-terminal hydrolase 47	20	0.626165	0.0813746	7.69484	2.11e-07	657
P45974	USP5	Ubiquitin carboxyl-terminal hydrolase 5	17	0.347922	0.122225	2.84657	0.00997278	658
Q93008	USP9X	Probable ubiquitin carboxyl-terminal hydrolase FAF-X	31	0.521919	0.0388728	13.4263	1.82e-11	659
P46939	UTRN	Utrophin	89	0.416467	0.0452244	9.20888	1.24e-08	660
Q08AM6	VAC14	Protein VAC14 homolog	13	0.451931	0.0963125	4.69234	0.000139885	661
O95183	VAMP5	Vesicle-associated membrane protein 5	4	0.305804	0.0937732	3.26111	0.00390994	662
P50552	VASP	Vasodilator-stimulated phosphoprotein	2	0.432234	0.154973	2.78909	0.0235915	663
P61758	VBP1	Prefoldin subunit 3	3	0.533009	0.188636	2.8256	0.0223009	664
P18206	VCL	Vinculin	60	0.682869	0.131459	5.19453	4.4e-05	665
P55072	VCP	Transitional endoplasmic reticulum ATPase	41	0.989862	0.119445	8.28718	6.73e-08	666
P45880	VDAC2	Voltage-dependent anion-selective channel protein 2	15	0.310824	0.0741615	4.19119	0.000449896	667
Q9HBM0	VEZT	Vezatin	8	0.464679	0.124465	3.73341	0.00575954	668
Q9BQB6	VKORC1	Vitamin K epoxide reductase complex subunit 1	2	0.248093	0.0780989	3.17665	0.00474215	669
Q9P253	VPS18	Vacuolar protein sorting-associated protein 18 homolog	17	0.453629	0.0817582	5.54843	1.98e-05	670
Q4G0F5	VPS26B	Vacuolar protein sorting-associated protein 26B	4	1.2882	0.177414	7.26099	6.85e-07	671
Q9UBQ0	VPS29	Vacuolar protein sorting-associated protein 29	5	0.307213	0.120979	2.53938	0.0195166	672
Q96QK1	VPS35	Vacuolar protein sorting-associated protein 35	21	1.06755	0.0509479	20.9537	4.43e-15	673
Q9NRW7	VPS45	Vacuolar protein sorting-associated protein 45	14	0.62086	0.125255	4.95677	7.59e-05	674
Q9UID3	VPS51	Vacuolar protein sorting-associated protein 51 homolog	17	0.443138	0.0864989	5.12304	5.18e-05	675
Q8N3P4	VPS8	Vacuolar protein sorting-associated protein 8 homolog	15	0.403998	0.101195	3.99227	0.00071636	676
Q9H7M9	VSIR	V-type immunoglobulin domain-containing suppressor of T-cell activation	5	1.30911	0.125862	10.4012	1.63e-09	677
Q9NP79	VTA1	Vacuolar protein sorting-associated protein VTA1 homolog	7	0.514157	0.12617	4.0751	0.000590207	678
Q96AJ9	VTI1A	Vesicle transport through interaction with t-SNAREs homolog 1A	5	0.755467	0.129107	5.85149	0.000382131	679
Q9Y6W5	WASF2	Wiskott-Aldrich syndrome protein family member 2	8	0.588414	0.08944	6.57886	2.08e-06	680
Q641Q2	WASHC2A	WASH complex subunit 2A	2	2.01263	0.430167	4.67872	0.00158451	681
Q969T9	WBP2	WW domain-binding protein 2	4	1.11458	0.128014	8.70671	3.08e-08	682
Q9H1Z4	WDR13	WD repeat-containing protein 13	5	0.809385	0.109432	7.39627	7.65e-05	683
Q5JSH3	WDR44	WD repeat-containing protein 44	4	1.60606	0.280084	5.73422	0.00122172	684
Q9H4A3	WNK1	Serine/threonine-protein kinase WNK1	20	0.691549	0.0578013	11.9642	1.43e-10	685
Q96S55	WRNIP1	ATPase WRNIP1	8	0.409512	0.117674	3.48005	0.00236168	686
Q702N8	XIRP1	Xin actin-binding repeat-containing protein 1	48	0.318229	0.0914221	3.48088	0.00235717	687
Q8IZH2	XRN1	5'-3' exoribonuclease 1	20	0.23024	0.0558911	4.11944	0.000532073	688
P67809	YBX1	Y-box-binding protein 1	6	0.502195	0.0782657	6.41654	2.93e-06	689
P07947	YES1	Tyrosine-protein kinase Yes	3	0.816523	0.149104	5.47621	2.32e-05	690
Q7Z739	YTHDF3	YTH domain-containing family protein 3	5	0.544095	0.0642862	8.46363	4.83e-08	691
P62258	YWHAE	14-3-3 protein epsilon	12	0.478739	0.120536	3.97176	0.000751541	692
P27348	YWHAQ	14-3-3 protein theta	8	0.288043	0.0897662	3.20882	0.00440662	693
P63104	YWHAZ	14-3-3 protein zeta/delta	7	0.332005	0.104787	3.16839	0.00483223	694
Q7Z2W4	ZC3HAV1	Zinc finger CCCH-type antiviral protein 1	12	0.255276	0.099223	2.57275	0.0181648	695
Q7Z3T8	ZFYVE16	Zinc finger FYVE domain-containing protein 16	20	0.627422	0.0683721	9.17658	1.31e-08	696
O60232	ZNRD2	Protein ZNRD2	4	1.06874	0.162946	6.55887	2.8e-06	697
O43264	ZW10	Centromere/kinetochore protein zw10 homolog	11	0.173071	0.0695974	2.48674	0.0218425	698
Q15942	ZYX	Zyxin	11	0.782477	0.0634531	12.3316	8.39e-11	699
O43149	ZZEF1	Zinc finger ZZ-type and EF-hand domain-containing protein 1	7	0.50907	0.131066	3.88408	0.000922444	700
