# Supplementary material for: Regulated dynamic subcellular GLUT4 localization revealed by proximal proteome mapping in human muscle cells
Source: J Cell Sci. 2023 Dec 21;136(23):jcs261454. doi: 10.1242/jcs.261454 (PMC10753500; doi:10.1242/jcs.261454)
Supplement: Table S2. WT GLUT4-APEX2 proximal proteome in PF739 stimulated SKM cells. [file joces-136-261454-TableS2.xlsx]

## Sheet: Sheet1
Protein	Gene	Description	NumPeptides	log2 Mass Spec Intensity ratios: PF739 stimulated contrasted to No biotin phenol negative control	Standard Error	t.ratio	p.value signifcant using Benjamini-Hochberg correction for multiple testing, alpha < 0.05.	number
Q9BTE6	AARSD1	Alanyl-tRNA editing protein Aarsd1	6	0.577351	0.171121	3.37393	0.00301734	1
Q8IZP0	ABI1	Abl interactor 1	4	1.04127	0.215826	4.82455	0.00010299	2
Q9NYB9	ABI2	Abl interactor 2	3	0.650087	0.228454	2.8456	0.00999427	3
Q9H3P7	ACBD3	Golgi resident protein GCP60	16	0.921399	0.223005	4.13175	0.000516981	4
Q5T8D3	ACBD5	Acyl-CoA-binding domain-containing protein 5	3	0.955902	0.248706	3.84349	0.00492274	5
O43707	ACTN4	Alpha-actinin-4	28	0.597674	0.144778	4.12821	0.000521279	6
Q8TED9	AFAP1L1	Actin filament-associated protein 1-like 1	10	0.415843	0.146848	2.8318	0.0103051	7
P55196	AFDN	Afadin	2	1.45583	0.361674	4.02524	0.00144193	8
P52594	AGFG1	Arf-GAP domain and FG repeat-containing protein 1	10	0.612648	0.123308	4.96842	7.39e-05	9
Q09666	AHNAK	Neuroblast differentiation-associated protein AHNAK	264	0.282503	0.0655518	4.30962	0.000341114	10
Q8IVF2	AHNAK2	Protein AHNAK2	61	0.534669	0.110402	4.84292	9.87e-05	11
Q12904	AIMP1	Aminoacyl tRNA synthase complex-interacting multifunctional protein 1	14	0.435461	0.0887448	4.90689	8.52e-05	12
Q92667	AKAP1	A-kinase anchor protein 1, mitochondrial	17	0.85474	0.162127	5.27203	3.69e-05	13
Q02952	AKAP12	A-kinase anchor protein 12	27	0.903515	0.165381	5.46325	2.39e-05	14
Q12802	AKAP13	A-kinase anchor protein 13	59	0.75539	0.110674	6.82537	1.24e-06	15
Q9Y2D5	AKAP2	A-kinase anchor protein 2	12	0.836394	0.134113	6.23649	4.33e-06	16
Q96L96	ALPK3	Alpha-protein kinase 3	41	1.01028	0.124604	8.10797	9.47e-08	17
Q01484	ANK2	Ankyrin-2	20	0.482558	0.11835	4.07737	0.000587092	18
P58335	ANTXR2	Anthrax toxin receptor 2	5	0.7977	0.142493	5.59817	0.000511335	19
P50995	ANXA11	Annexin A11	22	1.05019	0.0957914	10.9633	6.6e-10	20
P08133	ANXA6	Annexin A6	53	1.03221	0.150365	6.86473	1.14e-06	21
P20073	ANXA7	Annexin A7	23	1.22497	0.137245	8.92546	2.06e-08	22
O00203	AP3B1	AP-3 complex subunit beta-1	24	0.281628	0.103959	2.70903	0.0135082	23
Q8N6H7	ARFGAP2	ADP-ribosylation factor GTPase-activating protein 2	9	0.861465	0.326631	2.63742	0.0157923	24
Q9Y6D5	ARFGEF2	Brefeldin A-inhibited guanine nucleotide-exchange protein 2	23	0.53071	0.168443	3.15068	0.00503105	25
Q8N264	ARHGAP24	Rho GTPase-activating protein 24	2	0.660553	0.200669	3.29175	0.0109933	26
O15013	ARHGEF10	Rho guanine nucleotide exchange factor 10	5	0.527457	0.199533	2.64345	0.0155867	27
Q96PE2	ARHGEF17	Rho guanine nucleotide exchange factor 17	20	0.406401	0.142804	2.84586	0.00998849	28
Q15052	ARHGEF6	Rho guanine nucleotide exchange factor 6	21	0.996088	0.101761	9.78851	4.53e-09	29
Q14155	ARHGEF7	Rho guanine nucleotide exchange factor 7	10	0.98101	0.253221	3.87412	0.000944154	30
Q9UBL0	ARPP21	cAMP-regulated phosphoprotein 21	10	0.860136	0.213422	4.03021	0.000655536	31
Q8TDY4	ASAP3	Arf-GAP with SH3 domain, ANK repeat and PH domain-containing protein 3	10	0.407368	0.100324	4.06051	0.000610691	32
P20020	ATP2B1	Plasma membrane calcium-transporting ATPase 1	16	0.507146	0.117809	4.30483	0.000344953	33
Q9Y487	ATP6V0A2	V-type proton ATPase 116 kDa subunit a2	11	0.641359	0.238201	2.69251	0.0148864	34
Q04656	ATP7A	Copper-transporting ATPase 1	12	0.937387	0.170354	5.50258	2.62e-05	35
Q9UBB4	ATXN10	Ataxin-10	6	0.330297	0.105763	3.12298	0.00535808	36
Q8WWM7	ATXN2L	Ataxin-2-like protein	24	0.699029	0.180846	3.86532	0.000963761	37
O14867	BACH1	Transcription regulator protein BACH1	7	0.567293	0.164409	3.45049	0.00305487	38
O95817	BAG3	BAG family molecular chaperone regulator 3	22	0.676157	0.137704	4.91022	8.45e-05	39
Q9UQB8	BAIAP2	Brain-specific angiogenesis inhibitor 1-associated protein 2	5	0.339796	0.125757	2.702	0.0137177	40
P54687	BCAT1	Branched-chain-amino-acid aminotransferase, cytosolic	9	0.868316	0.162104	5.35653	3.05e-05	41
P11274	BCR	Breakpoint cluster region protein	12	0.579585	0.158792	3.64997	0.00159223	42
Q8TD16	BICD2	Protein bicaudal D homolog 2	29	1.02929	0.114486	8.99059	1.83e-08	43
Q9NR09	BIRC6	Baculoviral IAP repeat-containing protein 6	38	0.423587	0.131184	3.22895	0.00420846	44
Q8WUW1	BRK1	Protein BRICK1	3	1.8542	0.178301	10.3992	6.33e-06	45
P20290	BTF3	Transcription factor BTF3	8	0.865999	0.154886	5.5912	1.79e-05	46
Q96K17	BTF3L4	Transcription factor BTF3 homolog 4	3	0.458062	0.162055	2.82659	0.010425	47
Q9H425	C1orf198	Uncharacterized protein C1orf198	11	0.375946	0.129766	2.89712	0.00891118	48
Q9P1Z2	CALCOCO1	Calcium-binding and coiled-coil domain-containing protein 1	12	1.21521	0.280345	4.33468	0.000321716	49
Q05682	CALD1	Caldesmon	10	0.454165	0.117238	3.87388	0.000944697	50
O43852	CALU	Calumenin	9	0.8989	0.129605	6.93568	9.82e-07	51
Q13557	CAMK2D	Calcium/calmodulin-dependent protein kinase type II subunit delta	12	1.06061	0.178491	5.94207	8.23e-06	52
Q13555	CAMK2G	Calcium/calmodulin-dependent protein kinase type II subunit gamma	8	1.34269	0.203523	6.59726	2e-06	53
Q5T5Y3	CAMSAP1	Calmodulin-regulated spectrin-associated protein 1	10	0.433219	0.131916	3.28406	0.00390295	54
Q86VP6	CAND1	Cullin-associated NEDD8-dissociated protein 1	41	0.242392	0.0699097	3.46721	0.00243285	55
Q01518	CAP1	Adenylyl cyclase-associated protein 1	16	0.729342	0.0911751	7.99936	1.17e-07	56
P40123	CAP2	Adenylyl cyclase-associated protein 2	22	1.00761	0.116705	8.63383	3.52e-08	57
Q14444	CAPRIN1	Caprin-1	11	1.47947	0.196906	7.51361	3.03e-07	58
Q86X55	CARM1	Histone-arginine methyltransferase CARM1	10	0.576575	0.0607417	9.49224	7.54e-09	59
P20810	CAST	Calpastatin	26	0.97014	0.217073	4.46919	0.000235056	60
Q03135	CAV1	Caveolin-1	9	1.41256	0.105992	13.327	2.09e-11	61
P51636	CAV2	Caveolin-2	3	1.17211	0.337929	3.4685	0.00242561	62
P56539	CAV3	Caveolin-3	2	1.2456	0.249606	4.99025	7.03e-05	63
Q6NZI2	CAVIN1	Caveolae-associated protein 1	16	0.977933	0.111718	8.75356	2.82e-08	64
O95810	CAVIN2	Caveolae-associated protein 2	16	0.930727	0.127406	7.30519	4.61e-07	65
Q5BKX8	CAVIN4	Caveolae-associated protein 4	14	1.57766	0.140171	11.2553	4.18e-10	66
Q6ZP82	CCDC141	Coiled-coil domain-containing protein 141	18	0.632964	0.194056	3.26176	0.00390412	67
Q16204	CCDC6	Coiled-coil domain-containing protein 6	6	1.04257	0.220999	4.71753	0.000149875	68
P48509	CD151	CD151 antigen	6	0.381583	0.124603	3.06238	0.00614691	69
P60033	CD81	CD81 antigen	3	0.979743	0.193817	5.055	6.06e-05	70
Q7L3B6	CDC37L1	Hsp90 co-chaperone Cdc37-like 1	5	1.07195	0.137564	7.79233	2.47e-07	71
Q9Y5S2	CDC42BPB	Serine/threonine-protein kinase MRCK beta	8	0.574113	0.16184	3.54741	0.00202049	72
Q9UKY7	CDV3	Protein CDV3 homolog	10	1.40212	0.152161	9.21468	1.23e-08	73
Q9NZZ3	CHMP5	Charged multivesicular body protein 5	3	0.495788	0.169387	2.92696	0.00833635	74
Q6FI81	CIAPIN1	Anamorsin	6	1.24273	0.272658	4.55783	0.000191209	75
Q14008	CKAP5	Cytoskeleton-associated protein 5	29	0.30842	0.10362	2.97644	0.00746088	76
Q7Z460	CLASP1	CLIP-associating protein 1	36	0.475374	0.0555084	8.564	4.01e-08	77
Q14677	CLINT1	Clathrin interactor 1	19	0.505534	0.146938	3.44046	0.00258806	78
Q9H4D0	CLSTN2	Calsyntenin-2	11	0.618198	0.222405	2.7796	0.0115668	79
P09496	CLTA	Clathrin light chain A	6	1.6616	0.195287	8.50851	4.44e-08	80
P09497	CLTB	Clathrin light chain B	7	0.789457	0.282679	2.79277	0.0112351	81
Q00610	CLTC	Clathrin heavy chain 1	67	1.10533	0.0939658	11.7631	1.93e-10	82
Q99439	CNN2	Calponin-2	12	1.09843	0.187729	5.85116	1.01e-05	83
Q15417	CNN3	Calponin-3	17	1.11309	0.137004	8.12452	9.17e-08	84
O75976	CPD	Carboxypeptidase D	41	0.94117	0.295836	3.18139	0.00469119	85
Q9BRF8	CPPED1	Serine/threonine-protein phosphatase CPPED1	8	0.710602	0.115224	6.16713	5.03e-06	86
P52943	CRIP2	Cysteine-rich protein 2	4	0.520327	0.115342	4.51118	0.000213149	87
O75534	CSDE1	Cold shock domain-containing protein E1	31	0.254622	0.0955978	2.66347	0.0149222	88
P35221	CTNNA1	Catenin alpha-1	15	0.518103	0.102501	5.05464	6.06e-05	89
P35222	CTNNB1	Catenin beta-1	22	1.05341	0.169579	6.21191	4.56e-06	90
O60716	CTNND1	Catenin delta-1	41	0.452273	0.0651021	6.94714	9.59e-07	91
Q14247	CTTN	Src substrate cortactin	22	1.36973	0.107999	12.6828	5.08e-11	92
Q9NQC7	CYLD	Ubiquitin carboxyl-terminal hydrolase CYLD	7	0.947285	0.218485	4.3357	0.000356201	93
Q14118	DAG1	Dystroglycan	13	1.46574	0.163188	8.98193	1.86e-08	94
Q16643	DBN1	Drebrin	19	1.09264	0.136184	8.02328	1.11e-07	95
O15075	DCLK1	Serine/threonine-protein kinase DCLK1	14	0.560982	0.149285	3.75779	0.00123866	96
Q5TDH0	DDI2	Protein DDI1 homolog 2	8	1.19162	0.187433	6.35762	3.33e-06	97
Q12959	DLG1	Disks large homolog 1	5	1.66237	0.289952	5.73325	2.44e-05	98
Q9Y2H0	DLGAP4	Disks large-associated protein 4	13	0.899396	0.175514	5.12437	5.17e-05	99
P11532	DMD	Dystrophin	118	0.529937	0.13342	3.97195	0.000751203	100
P31689	DNAJA1	DnaJ homolog subfamily A member 1	8	0.253232	0.0901021	2.8105	0.0108033	101
O75165	DNAJC13	DnaJ homolog subfamily C member 13	24	0.310006	0.116413	2.66299	0.0149378	102
Q5JSL3	DOCK11	Dedicator of cytokinesis protein 11	24	0.807835	0.1573	5.13562	5.04e-05	103
Q03001	DST	Dystonin	207	0.871572	0.0652337	13.3608	1.99e-11	104
P60981	DSTN	Destrin	8	0.253264	0.0639142	3.96256	0.000767872	105
Q5VZP5	DUSP27	Inactive dual specificity phosphatase 27	16	0.553969	0.133965	4.13519	0.000512832	106
Q14204	DYNC1H1	Cytoplasmic dynein 1 heavy chain 1	211	0.335306	0.0664866	5.04321	6.22e-05	107
Q9Y6G9	DYNC1LI1	Cytoplasmic dynein 1 light intermediate chain 1	13	0.366498	0.120072	3.05233	0.00628813	108
P63167	DYNLL1	Dynein light chain 1, cytoplasmic	2	1.18224	0.418375	2.82579	0.0111996	109
O75923	DYSF	Dysferlin	63	0.965699	0.139944	6.90059	1.06e-06	110
Q6P2E9	EDC4	Enhancer of mRNA-decapping protein 4	28	0.587017	0.116411	5.04264	6.23e-05	111
Q15075	EEA1	Early endosome antigen 1	75	1.15596	0.171347	6.74631	1.46e-06	112
Q8N3D4	EHBP1L1	EH domain-binding protein 1-like protein 1	37	0.873386	0.142894	6.11213	5.67e-06	113
Q9Y262	EIF3L	Eukaryotic translation initiation factor 3 subunit L	19	0.506512	0.125943	4.02174	0.000668654	114
P23588	EIF4B	Eukaryotic translation initiation factor 4B	11	0.986048	0.242384	4.06813	0.000599914	115
Q04637	EIF4G1	Eukaryotic translation initiation factor 4 gamma 1	43	0.739711	0.0860375	8.59755	3.76e-08	116
O43432	EIF4G3	Eukaryotic translation initiation factor 4 gamma 3	23	0.392861	0.134804	2.91432	0.00857527	117
Q9HCE0	EPG5	Ectopic P granules protein 5 homolog	7	0.369465	0.137822	2.68074	0.0143704	118
P07814	EPRS1	Bifunctional glutamate/proline--tRNA ligase	51	0.364954	0.081289	4.48959	0.000224141	119
P42566	EPS15	Epidermal growth factor receptor substrate 15	17	0.861126	0.0756632	11.381	3.45e-10	120
Q9UBC2	EPS15L1	Epidermal growth factor receptor substrate 15-like 1	26	0.747067	0.174675	4.2769	0.000368215	121
Q12929	EPS8	Epidermal growth factor receptor kinase substrate 8	10	1.47471	0.146639	10.0568	4.8e-09	122
P04626	ERBB2	Receptor tyrosine-protein kinase erbB-2	8	0.898197	0.159574	5.62872	1.65e-05	123
Q96RT1	ERBIN	Erbin	8	0.596282	0.104872	5.68579	1.45e-05	124
Q9BSJ8	ESYT1	Extended synaptotagmin-1	29	0.495908	0.125453	3.95293	0.000785358	125
Q9NV70	EXOC1	Exocyst complex component 1	16	0.57689	0.133752	4.31314	0.000338315	126
Q96KP1	EXOC2	Exocyst complex component 2	17	0.780121	0.127383	6.12421	5.52e-06	127
Q96A65	EXOC4	Exocyst complex component 4	25	0.25414	0.0842443	3.0167	0.00681472	128
Q9UPT5	EXOC7	Exocyst complex component 7	15	0.530243	0.133017	3.98627	0.000726467	129
P15311	EZR	Ezrin	11	0.818477	0.217287	3.7668	0.00121292	130
Q9NZB2	FAM120A	Constitutive coactivator of PPAR-gamma-like protein 1	31	0.143687	0.0501625	2.86444	0.00958428	131
P49327	FASN	Fatty acid synthase	84	0.461669	0.0961863	4.79973	0.000109074	132
Q14517	FAT1	Protocadherin Fat 1	12	0.465269	0.106775	4.35747	0.000305045	133
Q8TB52	FBXO30	F-box only protein 30	6	1.05833	0.252132	4.19754	0.00300659	134
Q0JRZ9	FCHO2	F-BAR domain only protein 2	2	1.93953	0.536063	3.6181	0.00680128	135
Q96AC1	FERMT2	Fermitin family homolog 2	15	0.447618	0.0991998	4.51229	0.000212598	136
Q13642	FHL1	Four and a half LIM domains protein 1	6	0.804939	0.144728	5.56173	1.92e-05	137
Q7Z7B0	FILIP1	Filamin-A-interacting protein 1	14	1.00253	0.160825	6.23369	4.35e-06	138
Q5T1M5	FKBP15	FK506-binding protein 15	13	1.24414	0.204945	6.0706	6.21e-06	139
P21333	FLNA	Filamin-A	120	0.539051	0.0864854	6.23285	4.36e-06	140
O75369	FLNB	Filamin-B	61	0.330501	0.105546	3.13135	0.00525713	141
Q14315	FLNC	Filamin-C	161	0.44819	0.118309	3.7883	0.0011536	142
Q9UN86	G3BP2	Ras GTPase-activating protein-binding protein 2	8	0.48011	0.134257	3.57604	0.00189066	143
Q14C86	GAPVD1	GTPase-activating protein and VPS9 domain-containing protein 1	21	0.369524	0.11409	3.23889	0.00411393	144
Q92538	GBF1	Golgi-specific brefeldin A-resistance guanine nucleotide exchange factor 1	36	0.780218	0.115963	6.72817	1.51e-06	145
Q92616	GCN1	eIF-2-alpha kinase activator GCN1	86	0.238366	0.0809453	2.94478	0.0080102	146
Q8TEQ6	GEMIN5	Gem-associated protein 5	22	0.393403	0.143589	2.73979	0.0126266	147
Q06210	GFPT1	Glutamine--fructose-6-phosphate aminotransferase [isomerizing] 1	19	0.586939	0.132604	4.42626	0.000259806	148
Q9UJY5	GGA1	ADP-ribosylation factor-binding protein GGA1	7	0.474943	0.181842	2.61184	0.0166935	149
Q6Y7W6	GIGYF2	GRB10-interacting GYF protein 2	14	0.647934	0.240491	2.69422	0.0139534	150
Q9Y2X7	GIT1	ARF GTPase-activating protein GIT1	16	0.551703	0.139388	3.95804	0.000776042	151
Q14161	GIT2	ARF GTPase-activating protein GIT2	18	0.822232	0.107364	7.65834	2.27e-07	152
O76003	GLRX3	Glutaredoxin-3	8	0.951618	0.169727	5.60676	1.73e-05	153
P46926	GNPDA1	Glucosamine-6-phosphate isomerase 1	5	0.76362	0.143458	5.32294	0.000708526	154
Q08379	GOLGA2	Golgin subfamily A member 2	24	0.58986	0.0991521	5.94904	8.1e-06	155
Q08378	GOLGA3	Golgin subfamily A member 3	65	0.765906	0.155648	4.92074	8.25e-05	156
Q13439	GOLGA4	Golgin subfamily A member 4	127	1.01736	0.0740549	13.7379	1.2e-11	157
Q14789	GOLGB1	Golgin subfamily B member 1	147	0.69694	0.0817647	8.52372	4.32e-08	158
Q9HD26	GOPC	Golgi-associated PDZ and coiled-coil motif-containing protein	21	1.29588	0.157206	8.24322	7.32e-08	159
Q9NQX3	GPHN	Gephyrin	15	0.980042	0.145153	6.7518	1.44e-06	160
Q96HH9	GRAMD2B	GRAM domain-containing protein 2B	6	0.702793	0.198432	3.54174	0.00204726	161
Q9ULT8	HECTD1	E3 ubiquitin-protein ligase HECTD1	25	0.349961	0.126969	2.75626	0.0121773	162
O14964	HGS	Hepatocyte growth factor-regulated tyrosine kinase substrate	24	1.71297	0.215929	7.93304	1.33e-07	163
O00291	HIP1	Huntingtin-interacting protein 1	19	0.323549	0.118119	2.73919	0.0126434	164
O43301	HSPA12A	Heat shock 70 kDa protein 12A	12	0.377906	0.112086	3.37157	0.00303374	165
P11021	HSPA5	Endoplasmic reticulum chaperone BiP	31	0.268343	0.0633397	4.23656	0.000404611	166
P11142	HSPA8	Heat shock cognate 71 kDa protein	27	0.310342	0.0791003	3.9234	0.00084147	167
Q9UJY1	HSPB8	Heat shock protein beta-8	7	0.331506	0.109454	3.02873	0.00663234	168
Q7Z6Z7	HUWE1	E3 ubiquitin-protein ligase HUWE1	96	0.585204	0.0815086	7.17966	5.95e-07	169
P41252	IARS1	Isoleucine--tRNA ligase, cytoplasmic	41	0.303655	0.0827651	3.66889	0.00152368	170
O15357	INPPL1	Phosphatidylinositol 3,4,5-trisphosphate 5-phosphatase 2	44	0.872216	0.140572	6.20478	4.63e-06	171
O00410	IPO5	Importin-5	18	0.269124	0.0718476	3.74577	0.00127388	172
O95373	IPO7	Importin-7	20	0.375144	0.101852	3.68323	0.00147367	173
P46940	IQGAP1	Ras GTPase-activating-like protein IQGAP1	58	0.441586	0.129765	3.40297	0.00282198	174
P53990	IST1	IST1 homolog	9	0.939033	0.1727	5.43738	2.54e-05	175
Q96J02	ITCH	E3 ubiquitin-protein ligase Itchy homolog	7	0.35179	0.122045	2.88247	0.00920701	176
P26006	ITGA3	Integrin alpha-3	14	0.846689	0.131806	6.42373	2.89e-06	177
P23229	ITGA6	Integrin alpha-6	23	0.400274	0.121373	3.29788	0.00359383	178
P05556	ITGB1	Integrin beta-1	18	1.19271	0.129495	9.21047	1.24e-08	179
Q15811	ITSN1	Intersectin-1	18	0.651353	0.119634	5.44456	2.5e-05	180
Q9NZM3	ITSN2	Intersectin-2	17	0.673595	0.156231	4.31153	0.00257533	181
Q63ZY3	KANK2	KN motif and ankyrin repeat domain-containing protein 2	34	0.900428	0.0727837	12.3713	7.92e-11	182
O60333	KIF1B	Kinesin-like protein KIF1B	11	0.483199	0.152488	3.16876	0.00482819	183
P33176	KIF5B	Kinesin-1 heavy chain	43	1.08692	0.135347	8.03062	1.1e-07	184
Q07866	KLC1	Kinesin light chain 1	22	1.54189	0.139466	11.0557	5.7e-10	185
Q14974	KPNB1	Importin subunit beta-1	22	0.368408	0.100555	3.66375	0.00154199	186
Q86UP2	KTN1	Kinectin	50	0.719427	0.13112	5.48677	2.27e-05	187
P83111	LACTB	Serine beta-lactamase-like protein LACTB, mitochondrial	8	0.595316	0.195769	3.0409	0.00672342	188
Q6IAA8	LAMTOR1	Ragulator complex protein LAMTOR1	5	1.21763	0.20908	5.82374	1.07e-05	189
O43813	LANCL1	Glutathione S-transferase LANCL1	7	0.921449	0.284832	3.23507	0.00415004	190
Q71RC2	LARP4	La-related protein 4	6	0.466874	0.165238	2.82546	0.0104511	191
Q14847	LASP1	LIM and SH3 domain protein 1	11	0.983589	0.139836	7.0339	8.02e-07	192
O75112	LDB3	LIM domain-binding protein 3	23	0.882055	0.142475	6.19094	4.77e-06	193
P01130	LDLR	Low-density lipoprotein receptor	9	1.31865	0.28734	4.58916	0.000177768	194
P17931	LGALS3	Galectin-3	8	0.940232	0.176804	5.31794	3.32e-05	195
Q9UHB6	LIMA1	LIM domain and actin-binding protein 1	26	1.0034	0.0848931	11.8196	1.78e-10	196
P48059	LIMS1	LIM and senescent cell antigen-like-containing domain protein 1	5	0.480197	0.167222	2.87161	0.00943253	197
Q68DH5	LMBRD2	G-protein coupled receptor-associated protein LMBRD2	4	0.770718	0.199868	3.85613	0.00483532	198
Q8WWI1	LMO7	LIM domain only protein 7	74	0.658077	0.0857047	7.67842	2.18e-07	199
Q9UIQ6	LNPEP	Leucyl-cystinyl aminopeptidase	25	0.831477	0.0936785	8.87586	2.26e-08	200
Q93052	LPP	Lipoma-preferred partner	14	0.873344	0.0689229	12.6713	5.17e-11	201
P50851	LRBA	Lipopolysaccharide-responsive and beige-like anchor protein	54	0.743567	0.118037	6.29946	3.78e-06	202
Q07954	LRP1	Prolow-density lipoprotein receptor-related protein 1	61	0.740193	0.139658	5.30005	3.46e-05	203
Q32MZ4	LRRFIP1	Leucine-rich repeat flightless-interacting protein 1	12	1.08919	0.129968	8.38043	5.64e-08	204
Q86V48	LUZP1	Leucine zipper protein 1	25	0.409958	0.0788463	5.19946	4.35e-05	205
Q9UPN3	MACF1	Microtubule-actin cross-linking factor 1, isoforms 1/2/3/5	422	0.929064	0.0784451	11.8435	1.71e-10	206
P78559	MAP1A	Microtubule-associated protein 1A	90	1.41645	0.118505	11.9526	1.46e-10	207
P46821	MAP1B	Microtubule-associated protein 1B	65	1.26518	0.082059	15.418	1.45e-12	208
P27816	MAP4	Microtubule-associated protein 4	67	1.65806	0.149901	11.0611	5.66e-10	209
Q9UPT6	MAPK8IP3	C-Jun-amino-terminal kinase-interacting protein 3	29	1.30341	0.100994	12.9058	3.72e-11	210
Q9UPY8	MAPRE3	Microtubule-associated protein RP/EB family member 3	7	0.762159	0.186397	4.08891	0.000571451	211
P29966	MARCKS	Myristoylated alanine-rich C-kinase substrate	9	0.904874	0.15617	5.79414	1.14e-05	212
Q5VWP3	MLIP	Muscular LMNA-interacting protein	2	0.793682	0.187127	4.24142	0.000400048	213
Q9Y3A3	MOB4	MOB-like protein phocein	6	0.553757	0.198246	2.79328	0.0115921	214
O75970	MPDZ	Multiple PDZ domain protein	18	0.475144	0.132964	3.57349	0.00190189	215
Q8N3R9	MPP5	MAGUK p55 subfamily member 5	5	0.84043	0.17463	4.81265	0.000120976	216
Q6WCQ1	MPRIP	Myosin phosphatase Rho-interacting protein	37	1.03598	0.067817	15.2761	1.72e-12	217
Q9UBG0	MRC2	C-type mannose receptor 2	14	0.985303	0.20497	4.80706	0.00010724	218
Q765P7	MTSS2	Protein MTSS 2	23	1.06809	0.137421	7.77244	1.82e-07	219
Q9HD67	MYO10	Unconventional myosin-X	17	0.46671	0.129815	3.5952	0.0018084	220
Q92614	MYO18A	Unconventional myosin-XVIIIa	37	0.638961	0.119545	5.34494	3.13e-05	221
Q8IUG5	MYO18B	Unconventional myosin-XVIIIb	68	0.593152	0.107989	5.49271	2.24e-05	222
Q9Y4I1	MYO5A	Unconventional myosin-Va	22	0.291991	0.0981806	2.97402	0.00750155	223
Q9NZM1	MYOF	Myoferlin	72	0.58967	0.10936	5.392	2.81e-05	224
Q86TC9	MYPN	Myopalladin	30	0.677222	0.1218	5.56013	1.92e-05	225
E9PAV3	NACA	Nascent polypeptide-associated complex subunit alpha, muscle-specific form	91	1.32136	0.0955186	13.8335	1.06e-11	226
Q8NEY1	NAV1	Neuron navigator 1	7	0.523403	0.119889	4.36572	0.00239419	227
Q8IVL0	NAV3	Neuron navigator 3	18	0.668294	0.213728	3.12683	0.00531132	228
Q9HCH0	NCKAP5L	Nck-associated protein 5-like	16	0.756757	0.213232	3.54898	0.00201317	229
Q8TD19	NEK9	Serine/threonine-protein kinase Nek9	30	0.974173	0.0990597	9.8342	4.19e-09	230
Q9UMX5	NENF	Neudesin	2	1.10252	0.197456	5.58363	2.67e-05	231
Q0ZGT2	NEXN	Nexilin	18	0.829494	0.164375	5.04636	6.18e-05	232
O94916	NFAT5	Nuclear factor of activated T-cells 5	6	0.821173	0.279198	2.94118	0.00807505	233
O60936	NOL3	Nucleolar protein 3	5	0.879725	0.183311	4.79908	0.000109239	234
O43847	NRDC	Nardilysin	11	0.565352	0.202642	2.7899	0.0113066	235
Q7Z417	NUFIP2	Nuclear fragile X mental retardation-interacting protein 2	16	0.838863	0.118149	7.10002	7e-07	236
Q5VST9	OBSCN	Obscurin	130	0.444608	0.15097	2.94501	0.00800606	237
O75147	OBSL1	Obscurin-like protein 1	36	0.310177	0.0877381	3.53526	0.00207824	238
O15294	OGT	UDP-N-acetylglucosamine--peptide N-acetylglucosaminyltransferase 110 kDa subunit	13	0.753597	0.262059	2.87568	0.00934753	239
Q9BXB5	OSBPL10	Oxysterol-binding protein-related protein 10	7	1.19742	0.398659	3.00363	0.00701838	240
Q96SU4	OSBPL9	Oxysterol-binding protein-related protein 9	9	1.70083	0.450095	3.77882	0.00126969	241
Q01804	OTUD4	OTU domain-containing protein 4	26	0.303897	0.110875	2.7409	0.0125959	242
Q13310	PABPC4	Polyadenylate-binding protein 4	11	0.763065	0.110691	6.89365	1.07e-06	243
Q9UNF0	PACSIN2	Protein kinase C and casein kinase substrate in neurons protein 2	9	0.845782	0.202829	4.16992	0.000472832	244
Q8WX93	PALLD	Palladin	37	0.97482	0.0839681	11.6094	2.43e-10	245
Q8IXS6	PALM2	Paralemmin-2	9	1.30306	0.444554	2.93116	0.00825834	246
Q9NP74	PALMD	Palmdelphin	11	1.57008	0.231663	6.77742	1.37e-06	247
Q15365	PCBP1	Poly(rC)-binding protein 1	12	0.626675	0.0763118	8.21204	7.76e-08	248
O60245	PCDH7	Protocadherin-7	2	1.03305	0.258512	3.99613	0.00397117	249
O14737	PDCD5	Programmed cell death protein 5	4	1.05684	0.233245	4.53101	0.000228529	250
Q8WUM4	PDCD6IP	Programmed cell death 6-interacting protein	35	0.633371	0.113575	5.57667	1.85e-05	251
P09619	PDGFRB	Platelet-derived growth factor receptor beta	7	0.646133	0.240468	2.68698	0.014176	252
O00151	PDLIM1	PDZ and LIM domain protein 1	8	0.271577	0.0982466	2.76423	0.0119654	253
Q53GG5	PDLIM3	PDZ and LIM domain protein 3	13	0.890416	0.138945	6.40841	2.99e-06	254
P50479	PDLIM4	PDZ and LIM domain protein 4	15	0.567753	0.0820629	6.91851	1.02e-06	255
Q96HC4	PDLIM5	PDZ and LIM domain protein 5	17	0.472503	0.101729	4.64471	0.00015624	256
Q9UBV8	PEF1	Peflin	2	1.61212	0.191087	8.43657	6.48e-05	257
Q96HS1	PGAM5	Serine/threonine-protein phosphatase PGAM5, mitochondrial	5	0.804477	0.267003	3.01299	0.00687187	258
Q86UU1	PHLDB1	Pleckstrin homology-like domain family B member 1	17	0.652517	0.197279	3.30759	0.00351459	259
Q9NRX4	PHPT1	14 kDa phosphohistidine phosphatase	4	0.603979	0.218596	2.76299	0.0119983	260
Q13492	PICALM	Phosphatidylinositol-binding clathrin assembly protein	9	1.08364	0.129422	8.37295	5.72e-08	261
Q9Y2H5	PLEKHA6	Pleckstrin homology domain-containing family A member 6	21	0.462606	0.129547	3.57096	0.00191306	262
Q8IWE5	PLEKHM2	Pleckstrin homology domain-containing family M member 2	10	0.581417	0.201716	2.88235	0.00920948	263
O60664	PLIN3	Perilipin-3	21	1.34044	0.0998947	13.4186	1.84e-11	264
Q86W92	PPFIBP1	Liprin-beta-1	13	0.649298	0.13814	4.7003	0.000137325	265
O14974	PPP1R12A	Protein phosphatase 1 regulatory subunit 12A	26	1.05133	0.0858694	12.2433	9.53e-11	266
Q6NYC8	PPP1R18	Phostensin	12	1.19511	0.134476	8.88717	2.21e-08	267
Q13131	PRKAA1	5'-AMP-activated protein kinase catalytic subunit alpha-1	9	0.387453	0.0987206	3.92475	0.000838838	268
P78527	PRKDC	DNA-dependent protein kinase catalytic subunit	175	0.244852	0.0582934	4.20033	0.000440381	269
Q96M27	PRRC1	Protein PRRC1	6	0.696944	0.219816	3.17058	0.0048082	270
Q9Y520	PRRC2C	Protein PRRC2C	46	0.731959	0.096043	7.62117	2.45e-07	271
Q8WUY3	PRUNE2	Protein prune homolog 2	98	1.39507	0.135726	10.2786	1.99e-09	272
O00233	PSMD9	26S proteasome non-ATPase regulatory subunit 9	6	0.538096	0.111688	4.81784	0.00132501	273
Q06323	PSME1	Proteasome activator complex subunit 1	12	0.410911	0.116616	3.52364	0.00213499	274
Q9UL46	PSME2	Proteasome activator complex subunit 2	7	0.706138	0.151798	4.65183	0.000153677	275
Q05209	PTPN12	Tyrosine-protein phosphatase non-receptor type 12	19	0.718325	0.0974936	7.36791	4.06e-07	276
Q9H3S7	PTPN23	Tyrosine-protein phosphatase non-receptor type 23	34	0.679625	0.136175	4.99084	7.02e-05	277
P15151	PVR	Poliovirus receptor	4	1.59471	0.220243	7.24067	5.25e-07	278
P49023	PXN	Paxillin	18	1.04138	0.195294	5.33235	3.22e-05	279
P47897	QARS1	Glutamine--tRNA ligase	25	0.248374	0.0606094	4.09794	0.000559515	280
Q9H5N1	RABEP2	Rab GTPase-binding effector protein 2	10	0.691943	0.231236	2.99237	0.00748719	281
Q9Y3P9	RABGAP1	Rab GTPase-activating protein 1	25	0.602557	0.106183	5.67468	1.49e-05	282
Q9UJ41	RABGEF1	Rab5 GDP/GTP exchange factor	9	1.10339	0.36423	3.02938	0.00689763	283
Q9P0K7	RAI14	Ankycorbin	27	0.946054	0.083301	11.3571	3.57e-10	284
P49792	RANBP2	E3 SUMO-protein ligase RanBP2	37	0.383601	0.139017	2.75938	0.0120941	285
Q70E73	RAPH1	Ras-associated and pleckstrin homology domains-containing protein 1	18	0.450945	0.162999	2.76656	0.0119043	286
P54136	RARS1	Arginine--tRNA ligase, cytoplasmic	30	0.471142	0.0670343	7.02837	8.11e-07	287
Q15293	RCN1	Reticulocalbin-1	4	0.842673	0.31215	2.69958	0.0137907	288
Q9P260	RELCH	RAB11-binding protein RELCH	20	0.614573	0.134425	4.57187	0.000185066	289
Q96D71	REPS1	RalBP1-associated Eps domain-containing protein 1	4	0.803209	0.225	3.56982	0.00191814	290
Q14699	RFTN1	Raftlin	16	0.301911	0.0931551	3.24095	0.00409455	291
Q13464	ROCK1	Rho-associated protein kinase 1	33	0.566697	0.0892198	6.3517	3.37e-06	292
O75116	ROCK2	Rho-associated protein kinase 2	25	0.790728	0.078774	10.0379	2.97e-09	293
Q9HB90	RRAGC	Ras-related GTP-binding protein C	4	0.673738	0.183898	3.66365	0.00636761	294
Q92681	RSC1A1	Regulatory solute carrier protein family 1 member 1	12	0.735143	0.110229	6.66921	1.72e-06	295
Q9NQC3	RTN4	Reticulon-4	57	1.62163	0.0916122	17.701	1.1e-13	296
P21817	RYR1	Ryanodine receptor 1	113	0.168073	0.0594905	2.82522	0.0104567	297
O94885	SASH1	SAM and SH3 domain-containing protein 1	3	0.501254	0.152291	3.29143	0.0109986	298
O15126	SCAMP1	Secretory carrier-associated membrane protein 1	6	1.23459	0.340885	3.62172	0.0018164	299
Q969E2	SCAMP4	Secretory carrier-associated membrane protein 4	3	0.975334	0.288278	3.38332	0.00295277	300
Q14160	SCRIB	Protein scribble homolog	18	0.460634	0.123188	3.73927	0.00129331	301
O15027	SEC16A	Protein transport protein Sec16A	39	0.687724	0.0923721	7.44515	3.47e-07	302
Q9Y6Y8	SEC23IP	SEC23-interacting protein	21	0.577485	0.137349	4.20451	0.000436091	303
O94855	SEC24D	Protein transport protein Sec24D	19	0.608987	0.149783	4.0658	0.000603192	304
O94979	SEC31A	Protein transport protein Sec31A	35	0.847502	0.160774	5.27137	3.7e-05	305
Q99961	SH3GL1	Endophilin-A2	7	0.670271	0.176413	3.79944	0.00112399	306
Q5TCZ1	SH3PXD2A	SH3 and PX domain-containing protein 2A	13	0.48378	0.179876	2.68951	0.0140976	307
P55011	SLC12A2	Solute carrier family 12 member 2	16	0.466896	0.136012	3.43277	0.00263441	308
Q9UP95	SLC12A4	Solute carrier family 12 member 4	12	1.20955	0.138827	8.71268	3.04e-08	309
Q08357	SLC20A2	Sodium-dependent phosphate transporter 2	7	2.05972	0.223336	9.22249	1.21e-08	310
Q96QD8	SLC38A2	Sodium-coupled neutral amino acid transporter 2	4	0.456341	0.0866327	5.26754	3.73e-05	311
Q9Y6M7	SLC4A7	Sodium bicarbonate cotransporter 3	3	0.863111	0.28139	3.06731	0.00634024	312
Q96T83	SLC9A7	Sodium/hydrogen exchanger 7	2	2.68987	0.361203	7.44696	6.69e-07	313
Q15796	SMAD2	Mothers against decapentaplegic homolog 2	3	0.914001	0.307242	2.97486	0.00748748	314
O00161	SNAP23	Synaptosomal-associated protein 23	7	1.47743	0.18716	7.89393	1.43e-07	315
O95721	SNAP29	Synaptosomal-associated protein 29	7	1.05171	0.293638	3.58164	0.00186624	316
Q13884	SNTB1	Beta-1-syntrophin	20	0.273674	0.0734509	3.72595	0.00133409	317
Q13596	SNX1	Sorting nexin-1	10	1.13054	0.422699	2.67458	0.014988	318
Q96L92	SNX27	Sorting nexin-27	8	1.17041	0.352096	3.32413	0.00338358	319
O60493	SNX3	Sorting nexin-3	5	0.495589	0.150277	3.29785	0.00359411	320
O94875	SORBS2	Sorbin and SH3 domain-containing protein 2	12	0.88675	0.161258	5.49895	2.21e-05	321
Q99523	SORT1	Sortilin	13	0.594899	0.135414	4.39317	0.000280653	322
O60271	SPAG9	C-Jun-amino-terminal kinase-interacting protein 4	32	0.848799	0.13497	6.2888	3.86e-06	323
Q8N0X7	SPART	Spartin	17	0.531849	0.137967	3.8549	0.000987512	324
Q13813	SPTAN1	Spectrin alpha chain, non-erythrocytic 1	124	0.814897	0.0917199	8.88463	2.22e-08	325
Q01082	SPTBN1	Spectrin beta chain, non-erythrocytic 1	92	0.623511	0.0857404	7.27208	4.93e-07	326
Q13501	SQSTM1	Sequestosome-1	8	1.13064	0.198974	5.68232	1.46e-05	327
P30626	SRI	Sorcin	7	1.21553	0.229424	5.29817	3.48e-05	328
Q92783	STAM	Signal transducing adapter molecule 1	16	1.53369	0.152483	10.0581	2.87e-09	329
O75886	STAM2	Signal transducing adapter molecule 2	10	0.861198	0.155111	5.55213	1.96e-05	330
Q9Y3M8	STARD13	StAR-related lipid transfer protein 13	14	0.486345	0.125609	3.8719	0.000949064	331
P40763	STAT3	Signal transducer and activator of transcription 3	16	0.523174	0.110261	4.74485	0.000123852	332
Q9P246	STIM2	Stromal interaction molecule 2	2	1.36871	0.346408	3.95116	0.00422913	333
O94804	STK10	Serine/threonine-protein kinase 10	5	0.605627	0.212413	2.85117	0.010216	334
O15400	STX7	Syntaxin-7	7	0.816215	0.119724	6.81746	1.26e-06	335
O60506	SYNCRIP	Heterogeneous nuclear ribonucleoprotein Q	13	0.293416	0.0951204	3.08468	0.00584427	336
Q8NF91	SYNE1	Nesprin-1	67	0.228538	0.0861065	2.65413	0.0152288	337
O43760	SYNGR2	Synaptogyrin-2	3	0.7513	0.254303	2.95435	0.0078402	338
Q9UMS6	SYNPO2	Synaptopodin-2	33	1.21754	0.110346	11.0339	5.9e-10	339
Q9UMZ2	SYNRG	Synergin gamma	16	1.08885	0.397099	2.74202	0.0125648	340
O75410	TACC1	Transforming acidic coiled-coil-containing protein 1	12	1.45112	0.252532	5.74629	1.27e-05	341
O95359	TACC2	Transforming acidic coiled-coil-containing protein 2	14	0.769009	0.181231	4.24326	0.000439721	342
Q01995	TAGLN	Transgelin	14	0.607445	0.212971	2.85225	0.00984768	343
P37802	TAGLN2	Transgelin-2	6	0.775848	0.214709	3.61348	0.00173321	344
Q9HA65	TBC1D17	TBC1 domain family member 17	6	0.630803	0.213506	2.9545	0.00783749	345
Q92609	TBC1D5	TBC1 domain family member 5	23	0.753972	0.117722	6.40468	3.01e-06	346
Q0IIM8	TBC1D8B	TBC1 domain family member 8B	2	4.19382	0.285148	14.7075	1.79e-11	347
Q7Z6L1	TECPR1	Tectonin beta-propeller repeat-containing protein 1	4	1.16913	0.255072	4.58352	0.00179372	348
Q9P273	TENM3	Teneurin-3	20	0.849262	0.141243	6.01275	7.04e-06	349
Q8IWB9	TEX2	Testis-expressed protein 2	5	0.654117	0.173618	3.76756	0.00121077	350
Q92734	TFG	Protein TFG	15	0.914103	0.170644	5.35677	3.04e-05	351
P02786	TFRC	Transferrin receptor protein 1	23	0.792647	0.0674494	11.7517	1.97e-10	352
Q07157	TJP1	Tight junction protein ZO-1	45	1.36889	0.0870174	15.7312	9.97e-13	353
Q9UDY2	TJP2	Tight junction protein ZO-2	19	1.29684	0.116741	11.1087	5.25e-10	354
Q9Y490	TLN1	Talin-1	94	0.474943	0.0818054	5.80577	1.11e-05	355
P82094	TMF1	TATA element modulatory factor	34	0.848532	0.244109	3.47603	0.00269644	356
Q9C0C2	TNKS1BP1	182 kDa tankyrase-1-binding protein	60	0.916688	0.0649565	14.1123	7.37e-12	357
Q9HBL0	TNS1	Tensin-1	53	0.865686	0.134825	6.42083	2.91e-06	358
Q68CZ2	TNS3	Tensin-3	35	0.309145	0.0983697	3.14269	0.00512338	359
Q9H0E2	TOLLIP	Toll-interacting protein	10	0.632448	0.13091	4.83117	0.000101427	360
O60784	TOM1	Target of Myb protein 1	8	0.674185	0.162961	4.1371	0.000510547	361
Q6ZVM7	TOM1L2	TOM1-like protein 2	15	1.09477	0.152222	7.19193	5.8e-07	362
Q9ULQ1	TPCN1	Two pore calcium channel protein 1	9	1.70671	0.436696	3.90823	0.000871838	363
O14545	TRAFD1	TRAF-type zinc finger domain-containing protein 1	12	0.676263	0.204247	3.31101	0.0106822	364
O75962	TRIO	Triple functional domain protein	30	0.563371	0.0884841	6.36692	3.26e-06	365
Q92574	TSC1	Hamartin	15	0.797597	0.192626	4.14066	0.000506319	366
P49815	TSC2	Tuberin	19	0.516707	0.162947	3.17102	0.00480337	367
Q99816	TSG101	Tumor susceptibility gene 101 protein	14	1.06868	0.172943	6.17936	4.9e-06	368
O60637	TSPAN3	Tetraspanin-3	2	0.822599	0.2212	3.71881	0.00588148	369
Q9H3M7	TXNIP	Thioredoxin-interacting protein	9	1.41946	0.268549	5.28566	3.58e-05	370
Q16881	TXNRD1	Thioredoxin reductase 1, cytoplasmic	11	0.47908	0.106468	4.49974	0.000218902	371
Q9BZF9	UACA	Uveal autoantigen with coiled-coil domains and ankyrin repeats	15	0.489567	0.163374	2.99661	0.0071301	372
Q5T6F2	UBAP2	Ubiquitin-associated protein 2	6	0.95641	0.325648	2.93694	0.00815213	373
Q14157	UBAP2L	Ubiquitin-associated protein 2-like	27	0.841459	0.0909203	9.2549	1.14e-08	374
Q05086	UBE3A	Ubiquitin-protein ligase E3A	14	0.729767	0.232747	3.13545	0.00520839	375
Q15386	UBE3C	Ubiquitin-protein ligase E3C	26	0.188168	0.0720269	2.61247	0.0166707	376
Q16851	UGP2	UTP--glucose-1-phosphate uridylyltransferase	18	0.40923	0.117782	3.47446	0.0023924	377
O60763	USO1	General vesicular transport factor p115	28	0.583353	0.164464	3.54699	0.00202247	378
Q14694	USP10	Ubiquitin carboxyl-terminal hydrolase 10	17	0.444619	0.068514	6.48947	2.51e-06	379
Q9Y4E8	USP15	Ubiquitin carboxyl-terminal hydrolase 15	6	0.538592	0.0806386	6.67909	0.000156038	380
Q96K76	USP47	Ubiquitin carboxyl-terminal hydrolase 47	20	0.552651	0.140945	3.92104	0.000846129	381
Q93008	USP9X	Probable ubiquitin carboxyl-terminal hydrolase FAF-X	31	0.372435	0.0673297	5.53151	2.05e-05	382
P46939	UTRN	Utrophin	89	0.513663	0.078331	6.55759	2.17e-06	383
O95183	VAMP5	Vesicle-associated membrane protein 5	4	0.486478	0.16242	2.99519	0.00715295	384
P55072	VCP	Transitional endoplasmic reticulum ATPase	41	0.80351	0.206885	3.88386	0.00092293	385
Q4G0F5	VPS26B	Vacuolar protein sorting-associated protein 26B	4	0.96556	0.289716	3.33278	0.00349715	386
Q96QK1	VPS35	Vacuolar protein sorting-associated protein 35	21	0.812037	0.0882443	9.20215	1.26e-08	387
Q9H7M9	VSIR	V-type immunoglobulin domain-containing suppressor of T-cell activation	5	1.20368	0.218	5.52149	2.1e-05	388
Q9Y6W5	WASF2	Wiskott-Aldrich syndrome protein family member 2	8	0.799142	0.154915	5.15859	4.78e-05	389
Q969T9	WBP2	WW domain-binding protein 2	4	0.825681	0.221727	3.72386	0.00134059	390
Q9H1Z4	WDR13	WD repeat-containing protein 13	5	0.759506	0.189541	4.00708	0.00391093	391
Q5JSH3	WDR44	WD repeat-containing protein 44	4	1.51125	0.361586	4.1795	0.00581674	392
Q9H4A3	WNK1	Serine/threonine-protein kinase WNK1	20	0.349569	0.100115	3.49168	0.00229896	393
P67809	YBX1	Y-box-binding protein 1	6	0.419049	0.13556	3.09124	0.00575809	394
P07947	YES1	Tyrosine-protein kinase Yes	3	1.10107	0.258255	4.26348	0.000379945	395
Q7Z739	YTHDF3	YTH domain-containing family protein 3	5	0.382099	0.111347	3.43161	0.00264151	396
Q7Z3T8	ZFYVE16	Zinc finger FYVE domain-containing protein 16	20	0.55641	0.118424	4.69846	0.000137913	397
O60232	ZNRD2	Protein ZNRD2	4	0.96461	0.26609	3.62513	0.00180237	398
Q15942	ZYX	Zyxin	11	0.78229	0.109904	7.11794	6.75e-07	399
