# Supplementary material for: Regulated dynamic subcellular GLUT4 localization revealed by proximal proteome mapping in human muscle cells
Source: J Cell Sci. 2023 Dec 21;136(23):jcs261454. doi: 10.1242/jcs.261454 (PMC10753500; doi:10.1242/jcs.261454)
Supplement: Table S3. WT GLUT4-APEX2 proximal proteome in PF739 stimulated SKM cells contrasted to unstimulated cells. [file joces-136-261454-TableS3.xlsx]

## Sheet: Sheet1
WT GLUT4-APEX2 proximal proteome in PF739 stimulated SKM cells contrasted to unstimulated cells. Analyses of 6 independent experiments.
Protiens higher in PF739 stimulated cells										Protiens lower in PF739 stimulated cells
Protein	Description	NumPeptides	log2 Mass Spec Intensity ratios: PF739 stimulated contrasted to unstimulated	Standard Error	t.ratio	raw p.value	number			Gene	Description	NumPeptides	log2 Mass Spec Intensity ratios: PF739 stimulated contrasted to unstimulated	Standard Error	t.ratio	raw p.value	number
ABI1	Abl interactor 1	4	0.004891	0.0629975	0.0776381	0.939142	1			AARSD1	Alanyl-tRNA editing protein Aarsd1	6	-0.0413028	0.0877179	-0.470859	0.644516	1
ACBD5	Acyl-CoA-binding domain-containing protein 5	3	0.0322616	0.194008	0.16629	0.873391	2			ABCD3	ATP-binding cassette sub-family D member 3	11	-0.0454467	0.0500849	-0.907393	0.378546	2
ACTN4	Alpha-actinin-4	28	0.00261827	0.0643403	0.0406941	0.968077	3			ABI2	Abl interactor 2	3	-0.0159588	0.168973	-0.0944462	0.926005	3
AFDN	Afadin	2	0.253579	0.180837	1.40225	0.184267	4			ABLIM1	Actin-binding LIM protein 1	10	-0.0832382	0.096694	-0.860841	0.402876	4
AHNAK	Neuroblast differentiation-associated protein AHNAK	264	0.0394732	0.0454249	0.868977	0.398551	5			ACBD3	Golgi resident protein GCP60	16	-0.305155	0.0829243	-3.67992	0.00222892	5
AHNAK2	Protein AHNAK2	61	0.0593777	0.0470337	1.26245	0.226062	6			ACLY	ATP-citrate synthase	24	-0.0159297	0.0832067	-0.191447	0.850743	6
AKAP12	A-kinase anchor protein 12	27	0.123175	0.0796161	1.54712	0.142671	7			ACOT11	Acyl-coenzyme A thioesterase 11	6	-0.109983	0.0751068	-1.46435	0.16374	7
AKAP2	A-kinase anchor protein 2	12	0.0222361	0.0938183	0.237012	0.815854	8			ADD1	Alpha-adducin	11	-0.0263085	0.0608756	-0.432167	0.671768	8
ANTXR2	Anthrax toxin receptor 2	5	0.069564	0.0952729	0.730156	0.492806	9			AFAP1L1	Actin filament-associated protein 1-like 1	10	-0.0548399	0.119177	-0.460155	0.652005	9
AP3B1	AP-3 complex subunit beta-1	24	0.0361227	0.0453369	0.796763	0.438019	10			AGAP3	Arf-GAP with GTPase, ANK repeat and PH domain-containing protein 3	8	-0.136668	0.0846121	-1.61523	0.127095	10
ARHGAP39	Rho GTPase-activating protein 39	2	0.220617	0.115874	1.90394	0.105592	11			AGFG1	Arf-GAP domain and FG repeat-containing protein 1	10	-0.103204	0.0840028	-1.22857	0.23816	11
ARHGEF10L	Rho guanine nucleotide exchange factor 10-like protein	4	0.055858	0.124128	0.450005	0.659142	12			AIMP1	Aminoacyl tRNA synthase complex-interacting multifunctional protein 1	14	-0.0512557	0.0418978	-1.22335	0.240068	12
ARHGEF6	Rho guanine nucleotide exchange factor 6	21	0.0370005	0.0564857	0.655042	0.52236	13			AIMP2	Aminoacyl tRNA synthase complex-interacting multifunctional protein 2	11	-0.0591664	0.0620553	-0.953445	0.355478	13
ARPP21	cAMP-regulated phosphoprotein 21	10	0.173367	0.0772035	2.24558	0.0402279	14			AKAP1	A-kinase anchor protein 1, mitochondrial	17	-0.124456	0.0676211	-1.84048	0.0855657	14
ASAP3	Arf-GAP with SH3 domain, ANK repeat and PH domain-containing protein 3	10	0.068422	0.0793389	0.862402	0.402044	15			AKAP11	A-kinase anchor protein 11	6	-0.188496	0.111414	-1.69185	0.111338	15
ATP2B1	Plasma membrane calcium-transporting ATPase 1	16	0.182372	0.0527463	3.45754	0.00351702	16			AKAP13	A-kinase anchor protein 13	59	-0.0450713	0.0541826	-0.831841	0.418545	16
ATXN10	Ataxin-10	6	0.0503072	0.0736539	0.683022	0.505006	17			ALDH1A1	Retinal dehydrogenase 1	19	-0.203832	0.0781811	-2.60717	0.0198139	17
B2M	Beta-2-microglobulin	2	0.0188854	0.0930054	0.203057	0.841819	18			ALDOA	Fructose-bisphosphate aldolase A	19	-0.148441	0.0965893	-1.53682	0.14516	18
BAIAP2	Brain-specific angiogenesis inhibitor 1-associated protein 2	5	0.0363865	0.0984872	0.369454	0.716953	19			ALPK3	Alpha-protein kinase 3	41	-0.164461	0.064582	-2.54654	0.0223506	19
BCAT1	Branched-chain-amino-acid aminotransferase, cytosolic	9	0.00396706	0.0695034	0.0570772	0.955237	20			AMPD2	AMP deaminase 2	2	-0.229824	0.10588	-2.1706	0.0730018	20
BRK1	Protein BRICK1	3	0.133289	0.115857	1.15045	0.293735	21			ANK2	Ankyrin-2	20	-0.0489628	0.0627746	-0.779979	0.447537	21
CALD1	Caldesmon	10	0.0483451	0.0869387	0.556082	0.586355	22			ANTXR1	Anthrax toxin receptor 1	6	-0.166731	0.141491	-1.17839	0.283255	22
CALU	Calumenin	9	0.429292	0.0620667	6.91662	4.92161e-06	23			ANXA1	Annexin A1	15	-0.155287	0.0765409	-2.02882	0.0606145	23
CAMK2G	Calcium/calmodulin-dependent protein kinase type II subunit gamma	8	0.111248	0.133105	0.835789	0.416389	24			ANXA11	Annexin A11	22	-0.119542	0.0446137	-2.67949	0.0171494	24
CAND1	Cullin-associated NEDD8-dissociated protein 1	41	0.128824	0.0348381	3.69779	0.0021488	25			ANXA6	Annexin A6	53	-0.0698767	0.067503	-1.03517	0.316993	25
CAPZA1	F-actin-capping protein subunit alpha-1	9	0.000124142	0.10165	0.00122126	0.999042	26			ANXA7	Annexin A7	23	-0.0818838	0.0471121	-1.73806	0.102678	26
CD81	CD81 antigen	3	0.326164	0.11435	2.85233	0.0121093	27			AP2B1	AP-2 complex subunit beta	15	-0.0815894	0.0604265	-1.35023	0.196966	27
CDC42BPB	Serine/threonine-protein kinase MRCK beta	8	0.122057	0.0837593	1.45724	0.165666	28			AP4B1	AP-4 complex subunit beta-1	3	-0.20009	0.0885888	-2.25864	0.0646686	28
CHRNA1	Acetylcholine receptor subunit alpha	2	0.0101909	0.145081	0.0702428	0.946283	29			AP4E1	AP-4 complex subunit epsilon-1	17	-0.425201	0.151596	-2.80484	0.013329	29
CNN3	Calponin-3	17	0.0540636	0.0994499	0.543626	0.594687	30			APBB2	Amyloid-beta A4 precursor protein-binding family B member 2	4	-0.278514	0.194874	-1.4292	0.173441	30
CTNNA1	Catenin alpha-1	15	0.0171441	0.0612721	0.279803	0.783451	31			ARFGAP1	ADP-ribosylation factor GTPase-activating protein 1	10	-0.192344	0.087235	-2.2049	0.0434872	31
CTNNB1	Catenin beta-1	22	0.0610431	0.0398488	1.53187	0.146371	32			ARFGAP2	ADP-ribosylation factor GTPase-activating protein 2	9	-0.228413	0.112763	-2.0256	0.0609781	32
CTNND1	Catenin delta-1	41	0.110694	0.0469823	2.35607	0.0324924	33			ARFGEF1	Brefeldin A-inhibited guanine nucleotide-exchange protein 1	23	-0.195425	0.151315	-1.29151	0.216074	33
CTTN	Src substrate cortactin	22	0.0948467	0.0739811	1.28204	0.21929	34			ARFGEF2	Brefeldin A-inhibited guanine nucleotide-exchange protein 2	23	-0.0283376	0.0695002	-0.407733	0.689229	34
CTTNBP2NL	CTTNBP2 N-terminal-like protein	6	0.153068	0.181555	0.843094	0.431496	35			ARHGAP24	Rho GTPase-activating protein 24	2	-0.169317	0.184304	-0.918686	0.393692	35
DAG1	Dystroglycan	13	0.0690949	0.0734436	0.940788	0.361719	36			ARHGEF10	Rho guanine nucleotide exchange factor 10	5	-0.190377	0.105428	-1.80575	0.0910619	36
DBN1	Drebrin	19	0.00933416	0.0684626	0.13634	0.893366	37			ARHGEF17	Rho guanine nucleotide exchange factor 17	20	-0.0153821	0.0708087	-0.217235	0.830952	37
DCAF7	DDB1- and CUL4-associated factor 7	6	0.0374892	0.178966	0.209477	0.836894	38			ARHGEF7	Rho guanine nucleotide exchange factor 7	10	-0.0865611	0.0910406	-0.950796	0.356777	38
DNMBP	Dynamin-binding protein	5	0.0854188	0.126365	0.675967	0.50935	39			ARMCX3	Armadillo repeat-containing X-linked protein 3	2	-0.156794	0.146097	-1.07322	0.300134	39
DOCK11	Dedicator of cytokinesis protein 11	24	0.0827442	0.108334	0.763789	0.456839	40			ASCC3	Activating signal cointegrator 1 complex subunit 3	18	-0.162674	0.0704722	-2.30835	0.0356443	40
DST	Dystonin	207	0.0124349	0.0347256	0.35809	0.725266	41			ATG9A	Autophagy-related protein 9A	12	-0.324294	0.0610778	-5.30952	8.7454e-05	41
DSTN	Destrin	8	0.0584646	0.035373	1.65281	0.119142	42			ATP6V0A2	V-type proton ATPase 116 kDa subunit a2	11	-0.435264	0.147325	-2.95445	0.009844	42
DYNC1H1	Cytoplasmic dynein 1 heavy chain 1	211	0.018093	0.0351054	0.51539	0.613792	43			ATP6V1A	V-type proton ATPase catalytic subunit A	14	-0.225997	0.129809	-1.74099	0.132329	43
DYSF	Dysferlin	63	0.00600249	0.062144	0.09659	0.924331	44			ATP7A	Copper-transporting ATPase 1	12	-0.146652	0.116063	-1.26355	0.225676	44
EDC4	Enhancer of mRNA-decapping protein 4	28	0.0337488	0.0527059	0.640324	0.531623	45			ATXN2L	Ataxin-2-like protein	24	-0.142229	0.0637939	-2.22951	0.0414874	45
EHBP1	EH domain-binding protein 1	4	0.0388242	0.128853	0.301307	0.767317	46			AVEN	Cell death regulator Aven	5	-0.0514165	0.223171	-0.23039	0.825443	46
EPG5	Ectopic P granules protein 5 homolog	7	0.0113512	0.0768803	0.147648	0.884587	47			BACH1	Transcription regulator protein BACH1	7	-0.354077	0.107582	-3.29124	0.00494698	47
EPS8	Epidermal growth factor receptor kinase substrate 8	10	0.231879	0.118799	1.95185	0.0698831	48			BAG2	BAG family molecular chaperone regulator 2	10	-0.157673	0.0638935	-2.46775	0.0261138	48
ERBB2	Receptor tyrosine-protein kinase erbB-2	8	0.030691	0.0874188	0.35108	0.73041	49			BAG3	BAG family molecular chaperone regulator 3	22	-0.0671086	0.0819701	-0.818696	0.425776	49
ERBIN	Erbin	8	0.0250463	0.0740975	0.338018	0.740034	50			BCAR1	Breast cancer anti-estrogen resistance protein 1	7	-0.089525	0.104058	-0.860337	0.403146	50
EXOC3	Exocyst complex component 3	12	0.010842	0.111776	0.0969977	0.924012	51			BCAS1	Breast carcinoma-amplified sequence 1	5	-0.0592157	0.142192	-0.416448	0.68298	51
EXOC7	Exocyst complex component 7	15	0.0850745	0.0900408	0.944844	0.359711	52			BCL2L13	Bcl-2-like protein 13	5	-0.493734	0.19028	-2.59478	0.020309	52
EZR	Ezrin	11	0.263822	0.0801811	3.29033	0.0049562	53			BCR	Breakpoint cluster region protein	12	-0.0708161	0.0918554	-0.770951	0.452709	53
FADS1	Acyl-CoA (8-3)-desaturase	4	0.0639511	0.159321	0.401397	0.693788	54			BICD2	Protein bicaudal D homolog 2	29	-0.153338	0.065666	-2.33511	0.0338427	54
FADS2	Acyl-CoA 6-desaturase	3	0.332981	0.280351	1.18773	0.253409	55			BIRC6	Baculoviral IAP repeat-containing protein 6	38	-0.0347541	0.0573577	-0.605919	0.553628	55
FERMT2	Fermitin family homolog 2	15	0.203661	0.0530048	3.84232	0.00159881	56			BTF3	Transcription factor BTF3	8	-0.0146624	0.0685224	-0.213979	0.833445	56
FKBP4	Peptidyl-prolyl cis-trans isomerase FKBP4	10	0.00855882	0.0974646	0.0878146	0.931186	57			BTF3L4	Transcription factor BTF3 homolog 4	3	-0.077048	0.0914824	-0.842216	0.412894	57
FLNA	Filamin-A	120	0.0193667	0.0636763	0.304142	0.765198	58			C1orf198	Uncharacterized protein C1orf198	11	-0.0487766	0.0955703	-0.510373	0.617218	58
FMN1	Formin-1	3	0.0895127	0.2083	0.429729	0.682397	59			C1QBP	Complement component 1 Q subcomponent-binding protein, mitochondrial	4	-0.206385	0.07963	-2.5918	0.0204298	59
FYN	Tyrosine-protein kinase Fyn	2	0.0129026	0.157314	0.082018	0.9373	60			CACNA1S	Voltage-dependent L-type calcium channel subunit alpha-1S	9	-0.0442195	0.167446	-0.264082	0.795311	60
G3BP2	Ras GTPase-activating protein-binding protein 2	8	0.0244778	0.0853213	0.28689	0.778121	61			CACNB1	Voltage-dependent L-type calcium channel subunit beta-1	4	-0.29205	0.165804	-1.76142	0.128643	61
GCN1	eIF-2-alpha kinase activator GCN1	86	0.0438382	0.0444658	0.985886	0.339826	62			CACYBP	Calcyclin-binding protein	5	-0.0671077	0.0468999	-1.43087	0.17297	62
GIT2	ARF GTPase-activating protein GIT2	18	0.0306152	0.0636858	0.480722	0.63765	63			CAD	CAD protein	31	-0.0372681	0.034396	-1.0835	0.295696	63
GLRX3	Glutaredoxin-3	8	0.108096	0.104618	1.03325	0.317861	64			CALCOCO1	Calcium-binding and coiled-coil domain-containing protein 1	12	-0.100424	0.0950855	-1.05615	0.307616	64
HIP1	Huntingtin-interacting protein 1	19	0.061838	0.0588426	1.0509	0.309939	65			CAMK2B	Calcium/calmodulin-dependent protein kinase type II subunit beta	4	-0.278655	0.328767	-0.847578	0.429181	65
HSPA12A	Heat shock 70 kDa protein 12A	12	0.161598	0.0772765	2.09116	0.0539441	66			CAMK2D	Calcium/calmodulin-dependent protein kinase type II subunit delta	12	-0.0729894	0.0589236	-1.23871	0.234487	66
HSPA5	Endoplasmic reticulum chaperone BiP	31	0.126737	0.0482043	2.62917	0.0189641	67			CAMSAP1	Calmodulin-regulated spectrin-associated protein 1	10	-0.21695	0.0972661	-2.23048	0.0414102	67
HSPA8	Heat shock cognate 71 kDa protein	27	0.0902699	0.0530029	1.70311	0.109171	68			CAP1	Adenylyl cyclase-associated protein 1	16	-0.0706347	0.0563856	-1.25271	0.229491	68
IFIT5	Interferon-induced protein with tetratricopeptide repeats 5	4	0.136404	0.113128	1.20575	0.246589	69			CAP2	Adenylyl cyclase-associated protein 2	22	-0.0715631	0.0836502	-0.855504	0.40573	69
IKBKG	NF-kappa-B essential modulator	6	0.112579	0.0943751	1.19289	0.25144	70			CAPRIN1	Caprin-1	11	-0.145925	0.0705976	-2.06699	0.0564461	70
IPO5	Importin-5	18	0.0824731	0.0429108	1.92197	0.0738149	71			CAPZB	F-actin-capping protein subunit beta	10	-0.131892	0.055754	-2.36561	0.0318948	71
IQGAP1	Ras GTPase-activating-like protein IQGAP1	58	0.171868	0.0530339	3.24073	0.00548658	72			CARM1	Histone-arginine methyltransferase CARM1	10	-0.00188637	0.0455643	-0.0414002	0.967523	72
ITCH	E3 ubiquitin-protein ligase Itchy homolog	7	0.047022	0.0563842	0.833957	0.417389	73			CARS1	Cysteine--tRNA ligase, cytoplasmic	10	-0.0763999	0.077272	-0.988714	0.338485	73
ITGA3	Integrin alpha-3	14	0.0708381	0.0532714	1.32976	0.203467	74			CASP3	Caspase-3	3	-0.175443	0.103072	-1.70213	0.139628	74
ITGB1	Integrin beta-1	18	0.0951821	0.0932099	1.02116	0.323368	75			CAST	Calpastatin	26	-0.102489	0.0653994	-1.56712	0.137937	75
ITGB5	Integrin beta-5	4	0.204387	0.322455	0.633846	0.549566	76			CAV1	Caveolin-1	9	-0.0694632	0.0563311	-1.23312	0.236505	76
KANK1	KN motif and ankyrin repeat domain-containing protein 1	14	0.0866637	0.123238	0.703222	0.492689	77			CAV2	Caveolin-2	3	-0.0912396	0.0731983	-1.24647	0.231706	77
KANK2	KN motif and ankyrin repeat domain-containing protein 2	34	0.0474569	0.0501485	0.946328	0.358978	78			CAV3	Caveolin-3	2	-0.223961	0.0527901	-4.24247	0.000709414	78
KIDINS220	Kinase D-interacting substrate of 220 kDa	18	0.0662989	0.202288	0.327745	0.747635	79			CAVIN1	Caveolae-associated protein 1	16	-0.012714	0.0705733	-0.180152	0.859444	79
KPNB1	Importin subunit beta-1	22	0.033515	0.0440675	0.760536	0.458723	80			CAVIN2	Caveolae-associated protein 2	16	-0.0727619	0.0788936	-0.922279	0.37098	80
LARP4	La-related protein 4	6	0.016778	0.115761	0.144937	0.88669	81			CAVIN4	Caveolae-associated protein 4	14	-0.13748	0.118727	-1.15796	0.264987	81
LARS1	Leucine--tRNA ligase, cytoplasmic	41	0.0525986	0.0462414	1.13748	0.273183	82			CCDC141	Coiled-coil domain-containing protein 141	18	-0.104161	0.123651	-0.842374	0.412809	82
LASP1	LIM and SH3 domain protein 1	11	0.00896835	0.0821173	0.109214	0.91448	83			CCDC186	Coiled-coil domain-containing protein 186	32	-0.316302	0.11195	-2.82538	0.0127873	83
LDLR	Low-density lipoprotein receptor	9	0.00595938	0.146131	0.0407811	0.968008	84			CCDC6	Coiled-coil domain-containing protein 6	6	-0.391557	0.178569	-2.19275	0.0445073	84
LIMA1	LIM domain and actin-binding protein 1	26	0.159914	0.049347	3.2406	0.00548797	85			CCDC9B	Coiled-coil domain-containing protein 9B	8	-0.240134	0.107227	-2.23948	0.0407015	85
LMO7	LIM domain only protein 7	74	0.0746963	0.0354003	2.11005	0.0520609	86			CCS	Copper chaperone for superoxide dismutase	2	-0.0382064	0.133232	-0.286766	0.778215	86
LPP	Lipoma-preferred partner	14	0.0677984	0.0465238	1.45728	0.165654	87			CD151	CD151 antigen	6	-0.0552879	0.0700721	-0.789015	0.442396	87
MACF1	Microtubule-actin cross-linking factor 1, isoforms 1/2/3/5	422	0.00173348	0.0541072	0.0320378	0.974864	88			CDC37	Hsp90 co-chaperone Cdc37	5	-0.292807	0.124167	-2.35817	0.0323602	88
MAP4	Microtubule-associated protein 4	67	0.0673836	0.0769286	0.875924	0.394882	89			CDC37L1	Hsp90 co-chaperone Cdc37-like 1	5	-0.139813	0.0991096	-1.41069	0.178739	89
MARCKS	Myristoylated alanine-rich C-kinase substrate	9	0.0608643	0.0952084	0.639274	0.532287	90			CDK4	Cyclin-dependent kinase 4	12	-0.1104	0.0467788	-2.36005	0.0322416	90
MARS1	Methionine--tRNA ligase, cytoplasmic	23	0.0121832	0.0271606	0.448562	0.66016	91			CDV3	Protein CDV3 homolog	10	-0.224009	0.0960262	-2.33279	0.0339953	91
MYL6	Myosin light polypeptide 6	4	0.0322834	0.133298	0.24219	0.811913	92			CEP170	Centrosomal protein of 170 kDa	23	-0.0784303	0.0914337	-0.857784	0.40451	92
MYO10	Unconventional myosin-X	17	0.0717767	0.0766703	0.936173	0.364013	93			CEP97	Centrosomal protein of 97 kDa	4	-0.16123	0.0997612	-1.61616	0.126893	93
MYOF	Myoferlin	72	0.00119153	0.0544314	0.0218905	0.982824	94			CHMP5	Charged multivesicular body protein 5	3	-0.242547	0.109627	-2.21248	0.0428619	94
NAV3	Neuron navigator 3	18	0.0801387	0.0982649	0.815538	0.427525	95			CIAPIN1	Anamorsin	6	-0.212073	0.20257	-1.04691	0.311718	95
NENF	Neudesin	2	0.0749208	0.136628	0.548358	0.591515	96			CKAP5	Cytoskeleton-associated protein 5	29	-0.112218	0.0670791	-1.67292	0.115064	96
NFAT5	Nuclear factor of activated T-cells 5	6	0.216272	0.170482	1.26859	0.223922	97			CLASP1	CLIP-associating protein 1	36	-0.0354175	0.0395749	-0.894949	0.38495	97
OSBPL10	Oxysterol-binding protein-related protein 10	7	0.000312723	0.157134	0.00199017	0.998438	98			CLASP2	CLIP-associating protein 2	15	-0.329705	0.107303	-3.07266	0.00773734	98
PALM2	Paralemmin-2	9	0.154869	0.0904045	1.71307	0.107286	99			CLINT1	Clathrin interactor 1	19	-0.269671	0.0960876	-2.80651	0.013284	99
PARP4	Protein mono-ADP-ribosyltransferase PARP4	20	0.0227904	0.077906	0.292537	0.773884	100			CLIP1	CAP-Gly domain-containing linker protein 1	13	-0.156092	0.118696	-1.31506	0.208241	100
PCDH7	Protocadherin-7	2	0.343128	0.155881	2.20122	0.0699843	101			CLSTN2	Calsyntenin-2	11	-0.373275	0.126446	-2.95204	0.0098923	101
PICALM	Phosphatidylinositol-binding clathrin assembly protein	9	0.0347145	0.07433	0.467032	0.647189	102			CLTA	Clathrin light chain A	6	-0.104559	0.083042	-1.25911	0.227234	102
PLEKHM2	Pleckstrin homology domain-containing family M member 2	10	0.000446879	0.131394	0.00340108	0.997331	103			CLTB	Clathrin light chain B	7	-0.308949	0.100215	-3.08287	0.00757766	103
PMM2	Phosphomannomutase 2	4	0.0671485	0.103965	0.645879	0.528116	104			CLTC	Clathrin heavy chain 1	67	-0.102093	0.0439477	-2.32306	0.034643	104
PPFIBP1	Liprin-beta-1	13	0.0840536	0.0983299	0.854812	0.406102	105			CNN2	Calponin-2	12	-0.0703777	0.0872816	-0.806329	0.432652	105
PPP1R18	Phostensin	12	0.0124583	0.0794981	0.156711	0.877562	106			CNOT1	CCR4-NOT transcription complex subunit 1	23	-0.0971036	0.0897837	-1.08153	0.296543	106
PPP2R3A	Serine/threonine-protein phosphatase 2A regulatory subunit B'' subunit alpha	3	0.164126	0.0542846	3.02344	0.0232936	107			COG3	Conserved oligomeric Golgi complex subunit 3	10	-0.316282	0.139375	-2.26929	0.0637301	107
PPP6R3	Serine/threonine-protein phosphatase 6 regulatory subunit 3	6	0.0270124	0.145277	0.185938	0.858621	108			COG5	Conserved oligomeric Golgi complex subunit 5	9	-0.148952	0.212325	-0.701525	0.509257	108
PRAG1	Inactive tyrosine-protein kinase PRAG1	2	0.0507392	0.245456	0.206714	0.839013	109			COPRS	Coordinator of PRMT5 and differentiation stimulator	2	-0.220488	0.134537	-1.63887	0.152352	109
PRKDC	DNA-dependent protein kinase catalytic subunit	175	0.112448	0.034689	3.24159	0.00547684	110			CPD	Carboxypeptidase D	41	-0.393609	0.0925419	-4.2533	0.000694094	110
PTK2	Focal adhesion kinase 1	5	0.0141735	0.166287	0.0852351	0.933202	111			CPNE3	Copine-3	8	-0.0400681	0.063331	-0.632678	0.53647	111
PTPN12	Tyrosine-protein phosphatase non-receptor type 12	19	0.0416334	0.0602287	0.691256	0.499964	112			CPPED1	Serine/threonine-protein phosphatase CPPED1	8	-0.232203	0.0840872	-2.76145	0.014547	112
PVR	Poliovirus receptor	4	0.0746625	0.110265	0.677116	0.508641	113			CRIP2	Cysteine-rich protein 2	4	-0.10386	0.0927379	-1.11993	0.280354	113
RAB6A	Ras-related protein Rab-6A	3	0.0114214	0.204167	0.0559416	0.956127	114			CSDE1	Cold shock domain-containing protein E1	31	-0.221952	0.0352939	-6.28867	1.4525e-05	114
RAI14	Ankycorbin	27	0.0600154	0.0587727	1.02114	0.323375	115			CSRP1	Cysteine and glycine-rich protein 1	8	-0.0563353	0.0680377	-0.828002	0.420649	115
RALA	Ras-related protein Ral-A	2	0.0250229	0.185075	0.135204	0.894248	116			CSRP3	Cysteine and glycine-rich protein 3	7	-0.0941734	0.153323	-0.614214	0.548277	116
RANBP2	E3 SUMO-protein ligase RanBP2	37	0.168765	0.0738614	2.28488	0.0372973	117			CYLD	Ubiquitin carboxyl-terminal hydrolase CYLD	7	-0.0120879	0.139469	-0.0866706	0.93208	117
RAPH1	Ras-associated and pleckstrin homology domains-containing protein 1	18	0.16118	0.0645409	2.49734	0.024635	118			DBNL	Drebrin-like protein	11	-0.0938343	0.157412	-0.596106	0.559993	118
RCN1	Reticulocalbin-1	4	0.402368	0.126255	3.18694	0.00612551	119			DCLK1	Serine/threonine-protein kinase DCLK1	14	-0.0424402	0.106457	-0.39866	0.695761	119
REEP1	Receptor expression-enhancing protein 1	2	0.0221171	0.133264	0.165965	0.870401	120			DCP2	m7GpppN-mRNA hydrolase	2	-0.252544	0.245684	-1.02792	0.34363	120
REPS1	RalBP1-associated Eps domain-containing protein 1	4	0.167304	0.146448	1.14241	0.27119	121			DCTN2	Dynactin subunit 2	16	-0.181937	0.105624	-1.72249	0.105528	121
RFTN1	Raftlin	16	0.054604	0.0745315	0.732629	0.475078	122			DCTN3	Dynactin subunit 3	5	-0.265136	0.147945	-1.79213	0.0933024	122
RNF214	RING finger protein 214	5	0.135686	0.16947	0.800649	0.453862	123			DDB1	DNA damage-binding protein 1	21	-0.0482138	0.0663068	-0.727132	0.478341	123
ROCK1	Rho-associated protein kinase 1	33	0.0719259	0.0557919	1.28918	0.216862	124			DDI2	Protein DDI1 homolog 2	8	-0.0640215	0.0882209	-0.725696	0.479195	124
ROCK2	Rho-associated protein kinase 2	25	0.0171458	0.0582576	0.29431	0.772555	125			DGKZ	Diacylglycerol kinase zeta	4	-0.251267	0.157424	-1.59612	0.131311	125
RTN3	Reticulon-3	4	0.0423055	0.092721	0.456266	0.654735	126			DLG1	Disks large homolog 1	5	-0.161858	0.183184	-0.883582	0.390864	126
SCAMP1	Secretory carrier-associated membrane protein 1	6	0.0668055	0.234113	0.285356	0.779274	127			DLGAP4	Disks large-associated protein 4	13	-0.105316	0.0883995	-1.19136	0.252022	127
SCRIB	Protein scribble homolog	18	0.0427151	0.0980244	0.43576	0.669217	128			DMD	Dystrophin	118	-0.00419659	0.0879084	-0.0477382	0.962555	128
SEC16A	Protein transport protein Sec16A	39	0.136639	0.0672818	2.03084	0.0603861	129			DMPK	Myotonin-protein kinase	2	-0.209568	0.214708	-0.976059	0.36673	129
SGCD	Delta-sarcoglycan	7	0.00178217	0.0732441	0.0243318	0.980909	130			DNAJA1	DnaJ homolog subfamily A member 1	8	-0.069448	0.0526772	-1.31837	0.207158	130
SLC12A2	Solute carrier family 12 member 2	16	0.0891157	0.0981056	0.908365	0.378049	131			DNAJA2	DnaJ homolog subfamily A member 2	8	-0.117157	0.0711191	-1.64733	0.120273	131
SLC33A1	Acetyl-coenzyme A transporter 1	2	0.155347	0.179144	0.867158	0.399515	132			DNAJC13	DnaJ homolog subfamily C member 13	24	-0.175904	0.0659943	-2.66544	0.0176384	132
SLC4A7	Sodium bicarbonate cotransporter 3	3	0.105904	0.135132	0.783711	0.445409	133			DNPEP	Aspartyl aminopeptidase	5	-0.171909	0.129397	-1.32853	0.203861	133
SNAP23	Synaptosomal-associated protein 23	7	0.295898	0.0875745	3.37882	0.00413357	134			DOCK7	Dedicator of cytokinesis protein 7	16	-0.140761	0.125062	-1.12553	0.278051	134
SNAP29	Synaptosomal-associated protein 29	7	0.0890398	0.130527	0.682159	0.505537	135			DUSP27	Inactive dual specificity phosphatase 27	16	-0.0255617	0.0567396	-0.450508	0.658787	135
SNTB1	Beta-1-syntrophin	20	0.105915	0.0482402	2.19557	0.0442682	136			DYNC1LI1	Cytoplasmic dynein 1 light intermediate chain 1	13	-0.145715	0.0732429	-1.98948	0.065202	136
SORBS2	Sorbin and SH3 domain-containing protein 2	12	0.0957457	0.120498	0.79458	0.439249	137			DYNLL1	Dynein light chain 1, cytoplasmic	2	-0.081808	0.249487	-0.327905	0.747836	137
SPTAN1	Spectrin alpha chain, non-erythrocytic 1	124	0.0877908	0.0354494	2.47651	0.0256677	138			ECE1	Endothelin-converting enzyme 1	6	-0.00526144	0.212589	-0.0247494	0.980581	138
SPTBN1	Spectrin beta chain, non-erythrocytic 1	92	0.0686119	0.0431504	1.59007	0.132671	139			EEA1	Early endosome antigen 1	75	-0.307093	0.0935537	-3.28254	0.00503603	139
SPTLC2	Serine palmitoyltransferase 2	3	0.00596116	0.149133	0.039972	0.969412	140			EEF1D	Elongation factor 1-delta	13	-0.262851	0.155316	-1.69236	0.111239	140
SQSTM1	Sequestosome-1	8	0.0591381	0.126697	0.466768	0.647373	141			EEF1E1	Eukaryotic translation elongation factor 1 epsilon-1	5	-0.177107	0.100329	-1.76527	0.097862	141
STARD13	StAR-related lipid transfer protein 13	14	0.100622	0.0565189	1.78033	0.0952814	142			EEF2	Elongation factor 2	46	-0.0334038	0.0534644	-0.624786	0.5415	142
STAU1	Double-stranded RNA-binding protein Staufen homolog 1	11	0.124014	0.0707755	1.75222	0.100147	143			EHBP1L1	EH domain-binding protein 1-like protein 1	37	-0.0551015	0.0596324	-0.924019	0.370103	143
STK10	Serine/threonine-protein kinase 10	5	0.174658	0.130912	1.33416	0.202053	144			EIF2AK4	eIF-2-alpha kinase GCN2	8	-0.187952	0.0919394	-2.0443	0.0588905	144
STX12	Syntaxin-12	9	0.0180786	0.0671551	0.269206	0.791439	145			EIF3G	Eukaryotic translation initiation factor 3 subunit G	6	-0.174275	0.11373	-1.53236	0.146251	145
SYAP1	Synapse-associated protein 1	5	0.156347	0.306011	0.51092	0.627657	146			EIF3J	Eukaryotic translation initiation factor 3 subunit J	6	-0.317486	0.169769	-1.8701	0.0811135	146
SYNPO2	Synaptopodin-2	33	0.0138438	0.0546157	0.253477	0.803341	147			EIF3L	Eukaryotic translation initiation factor 3 subunit L	19	-0.104629	0.0635878	-1.64543	0.120669	147
TACC1	Transforming acidic coiled-coil-containing protein 1	12	0.0406833	0.122822	0.331238	0.745047	148			EIF4B	Eukaryotic translation initiation factor 4B	11	-0.143282	0.131851	-1.0867	0.294323	148
TAGLN	Transgelin	14	0.0191308	0.115969	0.164965	0.871174	149			EIF4G1	Eukaryotic translation initiation factor 4 gamma 1	43	-0.110358	0.0528166	-2.08946	0.054117	149
TAGLN2	Transgelin-2	6	0.0760127	0.109677	0.693059	0.498864	150			EIF4G3	Eukaryotic translation initiation factor 4 gamma 3	23	-0.126647	0.0759176	-1.66822	0.116006	150
TANC1	Protein TANC1	8	0.0268232	0.152609	0.175764	0.86283	151			EML4	Echinoderm microtubule-associated protein-like 4	4	-0.00794765	0.134692	-0.0590061	0.953726	151
TAOK2	Serine/threonine-protein kinase TAO2	3	0.00288105	0.115746	0.0248912	0.98047	152			EPN1	Epsin-1	3	-0.0373245	0.230992	-0.161584	0.876938	152
TBCD	Tubulin-specific chaperone D	10	0.0203203	0.0789288	0.257451	0.800329	153			EPRS1	Bifunctional glutamate/proline--tRNA ligase	51	-0.10272	0.0290228	-3.53929	0.00297386	153
TENM3	Teneurin-3	20	0.169975	0.0593863	2.86219	0.0118701	154			EPS15	Epidermal growth factor receptor substrate 15	17	-0.0591066	0.0572603	-1.03224	0.318316	154
TFG	Protein TFG	15	0.0428936	0.122713	0.349545	0.731539	155			EPS15L1	Epidermal growth factor receptor substrate 15-like 1	26	-0.155977	0.112301	-1.38892	0.185136	155
TJP2	Tight junction protein ZO-2	19	0.0189834	0.0695058	0.273119	0.788486	156			ESYT1	Extended synaptotagmin-1	29	-0.136029	0.077377	-1.758	0.0991282	156
TLN1	Talin-1	94	0.0773482	0.0478324	1.61707	0.126695	157			EXOC1	Exocyst complex component 1	16	-0.0706242	0.0973652	-0.725354	0.479399	157
TMCC3	Transmembrane and coiled-coil domain protein 3	5	0.0584196	0.149222	0.391495	0.700937	158			EXOC2	Exocyst complex component 2	17	-0.093611	0.07845	-1.19326	0.251302	158
TNS1	Tensin-1	53	0.0772603	0.0492722	1.56803	0.137724	159			EXOC4	Exocyst complex component 4	25	-0.0597841	0.0704981	-0.848024	0.409753	159
TNS2	Tensin-2	2	0.121639	0.136625	0.890309	0.407579	160			EXOC5	Exocyst complex component 5	20	-0.0246692	0.060213	-0.409698	0.687818	160
TNS3	Tensin-3	35	0.0638557	0.0463786	1.37684	0.188766	161			FAM120A	Constitutive coactivator of PPAR-gamma-like protein 1	31	-0.0391452	0.0382797	-1.02261	0.322703	161
TPCN1	Two pore calcium channel protein 1	9	0.0173926	0.0946106	0.183834	0.856606	162			FASN	Fatty acid synthase	84	-0.0362964	0.0446286	-0.813301	0.428767	162
TRAF5	TNF receptor-associated factor 5	2	0.029766	0.164871	0.180541	0.862671	163			FAT1	Protocadherin Fat 1	12	-0.108377	0.0878156	-1.23414	0.236138	163
TXNRD1	Thioredoxin reductase 1, cytoplasmic	11	0.152737	0.0525887	2.90436	0.0108979	164			FBXO30	F-box only protein 30	6	-0.0286006	0.0901879	-0.317122	0.761895	164
UBE2O	(E3-independent) E2 ubiquitin-conjugating enzyme	5	0.0460862	0.119408	0.385956	0.704948	165			FCHO2	F-BAR domain only protein 2	2	-0.114957	0.18933	-0.607178	0.565986	165
UBE3C	Ubiquitin-protein ligase E3C	26	0.0587723	0.0505177	1.1634	0.26284	166			FHL1	Four and a half LIM domains protein 1	6	-0.161557	0.111109	-1.45405	0.166537	166
UTRN	Utrophin	89	0.0971964	0.0264852	3.66984	0.00227541	167			FHL3	Four and a half LIM domains protein 3	6	-0.0453195	0.101606	-0.446029	0.661947	167
VAMP5	Vesicle-associated membrane protein 5	4	0.180674	0.124181	1.45492	0.166297	168			FILIP1	Filamin-A-interacting protein 1	14	-0.0783607	0.0717393	-1.0923	0.291936	168
VASP	Vasodilator-stimulated phosphoprotein	2	0.14329	0.199056	0.719846	0.498688	169			FKBP15	FK506-binding protein 15	13	-0.22613	0.0870051	-2.59904	0.0201375	169
VBP1	Prefoldin subunit 3	3	0.16343	0.17195	0.950452	0.37858	170			FLII	Protein flightless-1 homolog	25	-0.0296076	0.0370392	-0.799357	0.436559	170
WASF2	Wiskott-Aldrich syndrome protein family member 2	8	0.210728	0.0796948	2.64419	0.0184039	171			FLNB	Filamin-B	61	-0.0609726	0.0603713	-1.00996	0.32853	171
YES1	Tyrosine-protein kinase Yes	3	0.284542	0.118502	2.40117	0.029757	172			FLNC	Filamin-C	161	-0.079906	0.0732441	-1.09095	0.292508	172
YWHAZ	14-3-3 protein zeta/delta	7	0.0419282	0.0855633	0.490025	0.631206	173			FMNL1	Formin-like protein 1	22	-0.111382	0.0613075	-1.81678	0.0892834	173
ZW10	Centromere/kinetochore protein zw10 homolog	11	0.00364949	0.07147	0.0510633	0.959949	174			FOCAD	Focadhesin	4	-0.13776	0.171986	-0.800994	0.43564	174
										FTSJ1	Putative tRNA (cytidine(32)/guanosine(34)-2'-O)-methyltransferase	3	-0.0175297	0.159546	-0.109873	0.913967	175
										FYCO1	FYVE and coiled-coil domain-containing protein 1	32	-0.225534	0.0995771	-2.26491	0.0387605	176
										G3BP1	Ras GTPase-activating protein-binding protein 1	9	-0.106384	0.061512	-1.72948	0.10424	177
										GAPVD1	GTPase-activating protein and VPS9 domain-containing protein 1	21	-0.110348	0.0660483	-1.67072	0.115504	178
										GBF1	Golgi-specific brefeldin A-resistance guanine nucleotide exchange factor 1	36	-0.219673	0.0737045	-2.98046	0.00933688	179
										GCC2	GRIP and coiled-coil domain-containing protein 2	34	-0.413269	0.0936525	-4.41279	0.000503837	180
										GEMIN5	Gem-associated protein 5	22	-0.0917192	0.0628677	-1.45892	0.165208	181
										GFPT1	Glutamine--fructose-6-phosphate aminotransferase [isomerizing] 1	19	-0.1809	0.0981525	-1.84305	0.0851708	182
										GGA1	ADP-ribosylation factor-binding protein GGA1	7	-0.228218	0.0892022	-2.55844	0.0218297	183
										GIGYF2	GRB10-interacting GYF protein 2	14	-0.211183	0.106837	-1.97669	0.0667598	184
										GIT1	ARF GTPase-activating protein GIT1	16	-0.0800109	0.0881607	-0.907558	0.378462	185
										GNPDA1	Glucosamine-6-phosphate isomerase 1	5	-0.101309	0.102015	-0.993079	0.359017	186
										GOLGA2	Golgin subfamily A member 2	24	-0.177997	0.0806212	-2.20782	0.0432448	187
										GOLGA3	Golgin subfamily A member 3	65	-0.291818	0.0609355	-4.78897	0.000239005	188
										GOLGA4	Golgin subfamily A member 4	127	-0.358045	0.0566797	-6.317	1.38168e-05	189
										GOLGA5	Golgin subfamily A member 5	11	-0.243809	0.119009	-2.04866	0.0584137	190
										GOLGB1	Golgin subfamily B member 1	147	-0.189384	0.0434817	-4.3555	0.00056514	191
										GOPC	Golgi-associated PDZ and coiled-coil motif-containing protein	21	-0.382484	0.110933	-3.44787	0.0035875	192
										GPD2	Glycerol-3-phosphate dehydrogenase, mitochondrial	9	-0.282402	0.249799	-1.13052	0.276012	193
										GPHN	Gephyrin	15	-0.180943	0.0572247	-3.16197	0.00644655	194
										GPX4	Phospholipid hydroperoxide glutathione peroxidase	6	-0.149042	0.0586223	-2.54242	0.0225339	195
										GRAMD2B	GRAM domain-containing protein 2B	6	-0.135264	0.122894	-1.10066	0.288394	196
										GRB2	Growth factor receptor-bound protein 2	3	-0.140477	0.120838	-1.16252	0.263186	197
										GRIPAP1	GRIP1-associated protein 1	17	-0.415705	0.14121	-2.94388	0.0100578	198
										GSPT1	Eukaryotic peptide chain release factor GTP-binding subunit ERF3A	7	-0.0279935	0.0986638	-0.283726	0.780499	199
										GSR	Glutathione reductase, mitochondrial	16	-0.0532489	0.0542876	-0.980866	0.342215	200
										HCCS	Cytochrome c-type heme lyase	6	-0.181787	0.110835	-1.64015	0.121771	201
										HCFC1	Host cell factor 1	4	-0.0609539	0.0920874	-0.661914	0.518067	202
										HECTD1	E3 ubiquitin-protein ligase HECTD1	25	-0.255532	0.0737199	-3.46626	0.00345463	203
										HERC2	E3 ubiquitin-protein ligase HERC2	11	-0.15857	0.0933556	-1.69856	0.110043	204
										HGS	Hepatocyte growth factor-regulated tyrosine kinase substrate	24	-0.168615	0.0734859	-2.29452	0.0366096	205
										HMGCR	3-hydroxy-3-methylglutaryl-coenzyme A reductase	3	-0.0659879	0.121198	-0.544461	0.605752	206
										HOOK3	Protein Hook homolog 3	6	-0.482104	0.225727	-2.13579	0.0765946	207
										HSPB8	Heat shock protein beta-8	7	-0.0275842	0.0631616	-0.436725	0.668532	208
										HUWE1	E3 ubiquitin-protein ligase HUWE1	96	-0.0769782	0.0376395	-2.04514	0.0587985	209
										IARS1	Isoleucine--tRNA ligase, cytoplasmic	41	-0.128183	0.0305922	-4.19005	0.000788603	210
										ICMT	Protein-S-isoprenylcysteine O-methyltransferase	4	-0.102542	0.0686259	-1.49421	0.185739	211
										IGF2R	Cation-independent mannose-6-phosphate receptor	48	-0.200354	0.0666366	-3.00667	0.00885165	212
										IMPDH2	Inosine-5'-monophosphate dehydrogenase 2	11	-0.109754	0.0550053	-1.99534	0.0644986	213
										INF2	Inverted formin-2	24	-0.0587108	0.0461505	-1.27216	0.222685	214
										INPPL1	Phosphatidylinositol 3,4,5-trisphosphate 5-phosphatase 2	44	-0.137579	0.0805655	-1.70766	0.108306	215
										IPO7	Importin-7	20	-0.00737038	0.0575914	-0.127977	0.899867	216
										IPO8	Importin-8	6	-0.0733397	0.0877867	-0.835431	0.416584	217
										IST1	IST1 homolog	9	-0.145931	0.0623245	-2.34148	0.0334273	218
										ITGA6	Integrin alpha-6	23	-0.0201425	0.0971947	-0.207238	0.838611	219
										ITSN1	Intersectin-1	18	-0.103696	0.0804427	-1.28907	0.2169	220
										ITSN2	Intersectin-2	17	-0.0923594	0.0862607	-1.0707	0.325472	221
										KCTD12	BTB/POZ domain-containing protein KCTD12	11	-0.118224	0.0475183	-2.48797	0.0250942	222
										KEAP1	Kelch-like ECH-associated protein 1	2	-0.0169958	0.186208	-0.091273	0.930247	223
										KIAA1217	Sickle tail protein homolog	15	-0.206955	0.145603	-1.42136	0.175668	224
										KIF13B	Kinesin-like protein KIF13B	17	-0.26208	0.114127	-2.29638	0.0364789	225
										KIF1B	Kinesin-like protein KIF1B	11	-0.0819832	0.0646324	-1.26845	0.22397	226
										KIF2A	Kinesin-like protein KIF2A	7	-0.351148	0.111401	-3.15209	0.00657816	227
										KIF5B	Kinesin-1 heavy chain	43	-0.22142	0.0800405	-2.76635	0.0144042	228
										KLC1	Kinesin light chain 1	22	-0.247977	0.107704	-2.30239	0.0360576	229
										KLC2	Kinesin light chain 2	9	-0.249462	0.128872	-1.93574	0.0719791	230
										KTN1	Kinectin	50	-0.296588	0.0483672	-6.13201	1.91887e-05	231
										LACTB	Serine beta-lactamase-like protein LACTB, mitochondrial	8	-0.138619	0.159496	-0.869105	0.398483	232
										LAMP1	Lysosome-associated membrane glycoprotein 1	3	-0.247769	0.211458	-1.17172	0.259587	233
										LAMTOR1	Ragulator complex protein LAMTOR1	5	-0.170195	0.101549	-1.67599	0.114454	234
										LANCL1	Glutathione S-transferase LANCL1	7	-0.179413	0.0566925	-3.16467	0.00641106	235
										LARP1	La-related protein 1	15	-0.100234	0.067302	-1.48931	0.157128	236
										LDB3	LIM domain-binding protein 3	23	-0.0342377	0.125111	-0.273658	0.78808	237
										LGALS3	Galectin-3	8	-0.235103	0.111064	-2.11682	0.0514007	238
										LIMS1	LIM and senescent cell antigen-like-containing domain protein 1	5	-0.0820283	0.0802269	-1.02245	0.322774	239
										LMBRD2	G-protein coupled receptor-associated protein LMBRD2	4	-0.326507	0.0674431	-4.84123	0.0028772	240
										LNPEP	Leucyl-cystinyl aminopeptidase	25	-0.2483	0.0525526	-4.72479	0.000271144	241
										LRBA	Lipopolysaccharide-responsive and beige-like anchor protein	54	-0.20941	0.0842044	-2.48692	0.0251463	242
										LRP1	Prolow-density lipoprotein receptor-related protein 1	61	-0.12812	0.0570496	-2.24576	0.0402142	243
										LRRFIP1	Leucine-rich repeat flightless-interacting protein 1	12	-0.0415458	0.0884007	-0.469971	0.645136	244
										LSM12	Protein LSM12 homolog	2	-0.0534399	0.0980597	-0.544972	0.593783	245
										LUZP1	Leucine zipper protein 1	25	-0.047893	0.063225	-0.7575	0.460485	246
										MAP1A	Microtubule-associated protein 1A	90	-0.183485	0.0955127	-1.92105	0.0739386	247
										MAP1B	Microtubule-associated protein 1B	65	-0.102372	0.0498191	-2.05488	0.0577394	248
										MAP1S	Microtubule-associated protein 1S	13	-0.0177522	0.101962	-0.174106	0.86411	249
										MAPK8IP3	C-Jun-amino-terminal kinase-interacting protein 3	29	-0.122901	0.0565018	-2.17516	0.0460226	250
										MAPRE1	Microtubule-associated protein RP/EB family member 1	7	-0.147464	0.12116	-1.2171	0.242368	251
										MAPRE3	Microtubule-associated protein RP/EB family member 3	7	-0.213215	0.0786611	-2.71055	0.0161141	252
										MAVS	Mitochondrial antiviral-signaling protein	9	-0.186586	0.0613695	-3.04037	0.00826421	253
										METTL7A	Methyltransferase-like protein 7A	3	-0.083262	0.0725441	-1.14774	0.269051	254
										MICALL1	MICAL-like protein 1	3	-0.00921576	0.168775	-0.0546038	0.958227	255
										MLIP	Muscular LMNA-interacting protein	2	-0.152604	0.0953329	-1.60075	0.130279	256
										MMS19	MMS19 nucleotide excision repair protein homolog	13	-0.0576756	0.0909381	-0.634229	0.535485	257
										MOB4	MOB-like protein phocein	6	-0.143288	0.138178	-1.03699	0.316171	258
										MON2	Protein MON2 homolog	18	-0.0791362	0.0969654	-0.816128	0.427198	259
										MPDZ	Multiple PDZ domain protein	18	-0.0633604	0.0990157	-0.639903	0.531889	260
										MPP5	MAGUK p55 subfamily member 5	5	-0.0835669	0.116751	-0.71577	0.485127	261
										MPRIP	Myosin phosphatase Rho-interacting protein	37	-0.00602385	0.0397663	-0.151481	0.881615	262
										MRC2	C-type mannose receptor 2	14	-0.162003	0.0781164	-2.07386	0.0557245	263
										MSI2	RNA-binding protein Musashi homolog 2	4	-0.103145	0.0856295	-1.20454	0.247041	264
										MTSS2	Protein MTSS 2	23	-0.00410022	0.0872866	-0.0469743	0.963153	265
										MUSK	Muscle, skeletal receptor tyrosine-protein kinase	4	-0.0492154	0.247268	-0.199037	0.848808	266
										MXRA7	Matrix-remodeling-associated protein 7	4	-0.234636	0.154473	-1.51895	0.14957	267
										MYH3	Myosin-3	52	-0.0832805	0.121954	-0.682883	0.505091	268
										MYH8	Myosin-8	30	-0.200485	0.0918477	-2.1828	0.0453586	269
										MYH9	Myosin-9	100	-2.06635e-05	0.0636126	-0.000324833	0.999745	270
										MYL4	Myosin light chain 4	6	-0.148737	0.124277	-1.19681	0.249953	271
										MYL6B	Myosin light chain 6B	6	-0.284038	0.0918137	-3.09363	0.00741303	272
										MYO18A	Unconventional myosin-XVIIIa	37	-0.0033573	0.0294906	-0.113843	0.910872	273
										MYO18B	Unconventional myosin-XVIIIb	68	-0.0534314	0.0659048	-0.810736	0.430194	274
										MYO5A	Unconventional myosin-Va	22	-0.0495055	0.0718356	-0.689151	0.50125	275
										MYOT	Myotilin	3	-0.0210522	0.123136	-0.170967	0.86987	276
										MYPN	Myopalladin	30	-0.0386294	0.0717619	-0.5383	0.598268	277
										NACA	Nascent polypeptide-associated complex subunit alpha, muscle-specific form	91	-0.129585	0.0708619	-1.8287	0.0873964	278
										NAPG	Gamma-soluble NSF attachment protein	8	-0.116897	0.0734056	-1.59248	0.132128	279
										NAV1	Neuron navigator 1	7	-0.274023	0.0925866	-2.95964	0.0252948	280
										NCKAP5L	Nck-associated protein 5-like	16	-0.0500058	0.0807703	-0.619112	0.545132	281
										NEB	Nebulin	268	-0.261337	0.0568069	-4.60045	0.000346672	282
										NEK9	Serine/threonine-protein kinase Nek9	30	-0.0352528	0.0702643	-0.501716	0.623151	283
										NEMP1	Nuclear envelope integral membrane protein 1	3	-0.153446	0.0884972	-1.7339	0.133632	284
										NEXN	Nexilin	18	-0.166434	0.0588382	-2.82868	0.0127024	285
										NFKB1	Nuclear factor NF-kappa-B p105 subunit	7	-0.194173	0.083941	-2.31321	0.0600045	286
										NFKB2	Nuclear factor NF-kappa-B p100 subunit	15	-0.164432	0.109733	-1.49847	0.15476	287
										NFX1	Transcriptional repressor NF-X1	4	-0.167735	0.140677	-1.19235	0.251648	288
										NOL3	Nucleolar protein 3	5	-0.0585356	0.111592	-0.524551	0.607561	289
										NRAP	Nebulin-related-anchoring protein	2	-0.46315	0.0922023	-5.02319	0.000151416	290
										NRDC	Nardilysin	11	-0.122486	0.0745436	-1.64314	0.121145	291
										NUFIP2	Nuclear fragile X mental retardation-interacting protein 2	16	-0.0606002	0.0635192	-0.954046	0.355183	292
										NUMBL	Numb-like protein	8	-0.206659	0.113795	-1.81606	0.0893994	293
										OBSCN	Obscurin	130	-0.162466	0.072832	-2.2307	0.0413929	294
										OBSL1	Obscurin-like protein 1	36	-0.126768	0.0541278	-2.34202	0.033392	295
										OCIAD1	OCIA domain-containing protein 1	2	-0.222032	0.287799	-0.771483	0.469704	296
										OGA	Protein O-GlcNAcase	8	-0.201199	0.174661	-1.15194	0.267375	297
										OGT	UDP-N-acetylglucosamine--peptide N-acetylglucosaminyltransferase 110 kDa subunit	13	-0.00199141	0.120057	-0.0165872	0.986985	298
										OPTN	Optineurin	6	-0.275747	0.1131	-2.43808	0.0276818	299
										OSBP	Oxysterol-binding protein 1	21	-0.279839	0.0696203	-4.01951	0.00111423	300
										OSBPL3	Oxysterol-binding protein-related protein 3	9	-0.197053	0.142167	-1.38606	0.215043	301
										OSBPL9	Oxysterol-binding protein-related protein 9	9	-0.0813604	0.158771	-0.512438	0.615807	302
										OTUD4	OTU domain-containing protein 4	26	-0.0788722	0.0714958	-1.10317	0.287337	303
										PABPC1	Polyadenylate-binding protein 1	3	-0.323366	0.0938485	-3.44561	0.00360413	304
										PABPC4	Polyadenylate-binding protein 4	11	-0.164744	0.0567074	-2.90515	0.0108804	305
										PACSIN2	Protein kinase C and casein kinase substrate in neurons protein 2	9	-0.0489026	0.0720196	-0.679017	0.50747	306
										PALLD	Palladin	37	-0.0024118	0.0537308	-0.0448868	0.96479	307
										PALMD	Palmdelphin	11	-0.121896	0.0954648	-1.27687	0.221061	308
										PCBP1	Poly(rC)-binding protein 1	12	-0.0238744	0.0564488	-0.42294	0.67834	309
										PDCD5	Programmed cell death protein 5	4	-0.189325	0.165359	-1.14493	0.270177	310
										PDCD6IP	Programmed cell death 6-interacting protein	35	-0.11626	0.0520857	-2.23208	0.0412831	311
										PDLIM1	PDZ and LIM domain protein 1	8	-0.176651	0.0559675	-3.15631	0.00652168	312
										PDLIM3	PDZ and LIM domain protein 3	13	-0.051365	0.0984753	-0.521603	0.609563	313
										PDLIM4	PDZ and LIM domain protein 4	15	-0.04474	0.0408558	-1.09507	0.290757	314
										PDLIM5	PDZ and LIM domain protein 5	17	-0.0297343	0.0646476	-0.459944	0.652153	315
										PEF1	Peflin	2	-0.137008	0.11496	-1.19179	0.278341	316
										PEX14	Peroxisomal membrane protein PEX14	4	-0.224644	0.147075	-1.52741	0.177517	317
										PFDN6	Prefoldin subunit 6	3	-0.16306	0.0907136	-1.79753	0.092409	318
										PFN2	Profilin-2	4	-0.297952	0.134498	-2.21528	0.0426328	319
										PGAM5	Serine/threonine-protein phosphatase PGAM5, mitochondrial	5	-0.278222	0.141044	-1.97259	0.0672669	320
										PGRMC2	Membrane-associated progesterone receptor component 2	2	-0.218149	0.108923	-2.00278	0.0636165	321
										PHLDB1	Pleckstrin homology-like domain family B member 1	17	-0.0901521	0.0979445	-0.92044	0.371909	322
										PHPT1	14 kDa phosphohistidine phosphatase	4	-0.16892	0.0988123	-1.7095	0.107958	323
										PIGU	Phosphatidylinositol glycan anchor biosynthesis class U protein	3	-0.0771559	0.0690189	-1.1179	0.281197	324
										PIK3R4	Phosphoinositide 3-kinase regulatory subunit 4	3	-0.271339	0.162145	-1.67343	0.145269	325
										PLAA	Phospholipase A-2-activating protein	15	-0.0283945	0.0778805	-0.36459	0.720506	326
										PLCG1	1-phosphatidylinositol 4,5-bisphosphate phosphodiesterase gamma-1	11	-0.146423	0.0897873	-1.63077	0.123752	327
										PLEKHA6	Pleckstrin homology domain-containing family A member 6	21	-0.0121811	0.0646563	-0.188398	0.85309	328
										PLIN3	Perilipin-3	21	-0.102649	0.0828528	-1.23893	0.23441	329
										PML	Protein PML	11	-0.268864	0.168573	-1.59495	0.131573	330
										POLR2A	DNA-directed RNA polymerase II subunit RPB1	2	-0.21774	0.161603	-1.34737	0.226513	331
										POLR2B	DNA-directed RNA polymerase II subunit RPB2	16	-0.115267	0.0815102	-1.41414	0.17774	332
										PPP1R12A	Protein phosphatase 1 regulatory subunit 12A	26	-0.0318862	0.0373545	-0.853611	0.406746	333
										PPP1R12B	Protein phosphatase 1 regulatory subunit 12B	13	-0.146948	0.10559	-1.39169	0.184311	334
										PRKAA1	5'-AMP-activated protein kinase catalytic subunit alpha-1	9	-0.10697	0.08706	-1.22869	0.238116	335
										PRKAB1	5'-AMP-activated protein kinase subunit beta-1	2	-0.159036	0.145073	-1.09625	0.290258	336
										PRRC1	Protein PRRC1	6	-0.350019	0.114607	-3.05409	0.00803608	337
										PRRC2A	Protein PRRC2A	11	-0.333433	0.12015	-2.77513	0.0141518	338
										PRRC2C	Protein PRRC2C	46	-0.106138	0.0610426	-1.73875	0.102555	339
										PRUNE2	Protein prune homolog 2	98	-0.144454	0.103354	-1.39766	0.182544	340
										PSMD10	26S proteasome non-ATPase regulatory subunit 10	6	-0.244019	0.106602	-2.28907	0.0369973	341
										PSMD9	26S proteasome non-ATPase regulatory subunit 9	6	-0.136233	0.0938372	-1.45181	0.19676	342
										PSME1	Proteasome activator complex subunit 1	12	-0.213424	0.0785751	-2.71617	0.0159333	343
										PSME2	Proteasome activator complex subunit 2	7	-0.161747	0.0938466	-1.72353	0.105337	344
										PTPN23	Tyrosine-protein phosphatase non-receptor type 23	34	-0.211891	0.0789534	-2.68375	0.0170036	345
										PURB	Transcriptional activator protein Pur-beta	10	-0.135163	0.0430925	-3.13657	0.00679032	346
										PXN	Paxillin	18	-0.00155302	0.0860587	-0.018046	0.98584	347
										QARS1	Glutamine--tRNA ligase	25	-0.0825597	0.0459407	-1.79709	0.0924802	348
										RAB11FIP5	Rab11 family-interacting protein 5	11	-0.209499	0.0987347	-2.12183	0.0509166	349
										RAB12	Ras-related protein Rab-12	4	-0.179752	0.0800849	-2.24451	0.0403105	350
										RAB14	Ras-related protein Rab-14	12	-0.138036	0.0463275	-2.97958	0.00935363	351
										RAB5B	Ras-related protein Rab-5B	4	-0.286095	0.0832569	-3.43629	0.00367378	352
										RABEP1	Rab GTPase-binding effector protein 1	24	-0.253193	0.122515	-2.06662	0.0564847	353
										RABEP2	Rab GTPase-binding effector protein 2	10	-0.315897	0.181599	-1.73953	0.102414	354
										RABGAP1	Rab GTPase-activating protein 1	25	-0.0723957	0.0756865	-0.956521	0.353972	355
										RABGEF1	Rab5 GDP/GTP exchange factor	9	-0.0728749	0.138945	-0.524488	0.607604	356
										RABL6	Rab-like protein 6	7	-0.270318	0.130518	-2.07112	0.0560112	357
										RAPGEF1	Rap guanine nucleotide exchange factor 1	18	-0.066546	0.111355	-0.597602	0.55902	358
										RARS1	Arginine--tRNA ligase, cytoplasmic	30	-0.0744214	0.0394113	-1.88833	0.0784785	359
										RASA1	Ras GTPase-activating protein 1	9	-0.0176452	0.113987	-0.1548	0.879043	360
										RB1	Retinoblastoma-associated protein	5	-0.11713	0.113058	-1.03602	0.316608	361
										RELA	Transcription factor p65	13	-0.136659	0.0714028	-1.91391	0.0749085	362
										RELCH	RAB11-binding protein RELCH	20	-0.289524	0.0745739	-3.88238	0.00147324	363
										RETSAT	All-trans-retinol 13,14-reductase	6	-0.104867	0.0977139	-1.07321	0.300141	364
										RINT1	RAD50-interacting protein 1	4	-0.097028	0.114626	-0.846472	0.410591	365
										RIOK3	Serine/threonine-protein kinase RIO3	5	-0.214015	0.113811	-1.88044	0.0796097	366
										RRAGC	Ras-related GTP-binding protein C	4	-0.0450869	0.165569	-0.272314	0.794509	367
										RSC1A1	Regulatory solute carrier protein family 1 member 1	12	-0.0518739	0.0886668	-0.585044	0.567216	368
										RTN2	Reticulon-2	3	-0.240925	0.0845015	-2.85113	0.0121386	369
										RTN4	Reticulon-4	57	-0.223435	0.0725852	-3.07825	0.0076496	370
										RUFY1	RUN and FYVE domain-containing protein 1	12	-0.106457	0.139748	-0.761775	0.458005	371
										RUFY3	Protein RUFY3	4	-0.127934	0.293261	-0.436247	0.677917	372
										RUSC2	Iporin	3	-0.451704	0.0978807	-4.61484	0.00363496	373
										RYR1	Ryanodine receptor 1	113	-0.0536678	0.0314265	-1.70773	0.108294	374
										SACS	Sacsin	63	-0.069558	0.0547876	-1.26959	0.223573	375
										SASH1	SAM and SH3 domain-containing protein 1	3	-0.0658862	0.104339	-0.631463	0.551021	376
										SBF1	Myotubularin-related protein 5	6	-0.259623	0.132213	-1.96367	0.0683809	377
										SCAMP3	Secretory carrier-associated membrane protein 3	8	-0.260464	0.119924	-2.17191	0.0463078	378
										SCAMP4	Secretory carrier-associated membrane protein 4	3	-0.0469259	0.092924	-0.504992	0.620902	379
										SCN4A	Sodium channel protein type 4 subunit alpha	3	-0.152171	0.177593	-0.856857	0.424419	380
										SCYL2	SCY1-like protein 2	6	-0.111475	0.0975986	-1.14218	0.271283	381
										SEC13	Protein SEC13 homolog	8	-0.249152	0.0903271	-2.75833	0.0146387	382
										SEC23A	Protein transport protein Sec23A	19	-0.241057	0.0783874	-3.0752	0.00769727	383
										SEC23IP	SEC23-interacting protein	21	-0.340143	0.0940244	-3.61761	0.00253255	384
										SEC24C	Protein transport protein Sec24C	32	-0.243698	0.0535045	-4.55472	0.000379615	385
										SEC24D	Protein transport protein Sec24D	19	-0.310667	0.061328	-5.06566	0.000139485	386
										SEC31A	Protein transport protein Sec31A	35	-0.268195	0.0662551	-4.04792	0.00105174	387
										SH2B2	SH2B adapter protein 2	4	-0.0452353	0.100511	-0.450054	0.659562	388
										SH3GL1	Endophilin-A2	7	-0.0166567	0.0934542	-0.178233	0.860924	389
										SH3GLB1	Endophilin-B1	7	-0.267584	0.0987572	-2.70951	0.0161477	390
										SH3PXD2A	SH3 and PX domain-containing protein 2A	13	-0.0923114	0.107214	-0.860999	0.402792	391
										SHD	SH2 domain-containing adapter protein D	9	-0.269449	0.143826	-1.87344	0.0806255	392
										SIDT2	SID1 transmembrane family member 2	5	-0.186201	0.101532	-1.83391	0.0865823	393
										SKP1	S-phase kinase-associated protein 1	6	-0.00762659	0.102754	-0.0742221	0.943246	394
										SLAIN2	SLAIN motif-containing protein 2	7	-0.192376	0.176063	-1.09265	0.316465	395
										SLC12A4	Solute carrier family 12 member 4	12	-0.330309	0.047867	-6.90057	5.05628e-06	396
										SLC16A1	Monocarboxylate transporter 1	4	-0.0230363	0.0734398	-0.313676	0.758087	397
										SLC20A2	Sodium-dependent phosphate transporter 2	7	-0.129611	0.103044	-1.25782	0.227685	398
										SLC2A4	Solute carrier family 2, facilitated glucose transporter member 4	4	-0.0223954	0.107984	-0.207396	0.83849	399
										SLC35F6	Solute carrier family 35 member F6	2	-0.0857093	0.0856996	-1.00011	0.355867	400
										SLC38A2	Sodium-coupled neutral amino acid transporter 2	4	-0.15608	0.0550861	-2.83339	0.0125821	401
										SLC9A7	Sodium/hydrogen exchanger 7	2	-0.12189	0.170037	-0.716846	0.484482	402
										SMAD2	Mothers against decapentaplegic homolog 2	3	-0.0395359	0.163498	-0.241813	0.8122	403
										SMPX	Small muscular protein	2	-0.110973	0.150355	-0.738071	0.471862	404
										SNX1	Sorting nexin-1	10	-0.115119	0.165373	-0.696113	0.497004	405
										SNX12	Sorting nexin-12	3	-0.687173	0.167511	-4.10226	0.00634121	406
										SNX18	Sorting nexin-18	5	-0.0232834	0.15029	-0.154923	0.878947	407
										SNX27	Sorting nexin-27	8	-0.285674	0.145587	-1.96223	0.0685626	408
										SNX3	Sorting nexin-3	5	-0.568696	0.128179	-4.43675	0.000480266	409
										SOGA1	Protein SOGA1	9	-0.059335	0.124717	-0.475757	0.641102	410
										SORT1	Sortilin	13	-0.219723	0.0650525	-3.37762	0.00414377	411
										SPAG9	C-Jun-amino-terminal kinase-interacting protein 4	32	-0.252134	0.088039	-2.86389	0.0118292	412
										SPART	Spartin	17	-0.172659	0.0948375	-1.82058	0.0886781	413
										SPTLC1	Serine palmitoyltransferase 1	8	-0.00452898	0.0733768	-0.0617222	0.951599	414
										SRI	Sorcin	7	-0.0655614	0.111886	-0.585965	0.566612	415
										SRPRA	Signal recognition particle receptor subunit alpha	18	-0.0572217	0.0916197	-0.624557	0.541646	416
										STAM	Signal transducing adapter molecule 1	16	-0.171136	0.0886596	-1.93026	0.0727049	417
										STAM2	Signal transducing adapter molecule 2	10	-0.166514	0.0905997	-1.83791	0.0859626	418
										STAT3	Signal transducer and activator of transcription 3	16	-0.0918041	0.0463698	-1.97983	0.0663748	419
										STIM1	Stromal interaction molecule 1	4	-0.133248	0.140316	-0.949622	0.37897	420
										STIM2	Stromal interaction molecule 2	2	-0.00503097	0.114807	-0.0438212	0.966469	421
										STING1	Stimulator of interferon genes protein	6	-0.0298098	0.141547	-0.2106	0.836033	422
										STIP1	Stress-induced-phosphoprotein 1	18	-0.0656213	0.0511373	-1.28324	0.218882	423
										STX7	Syntaxin-7	7	-0.150491	0.0548695	-2.7427	0.0151063	424
										SUGT1	Protein SGT1 homolog	9	-0.0749631	0.0459176	-1.63256	0.123372	425
										SVIL	Supervillin	12	-0.121979	0.145197	-0.840088	0.41405	426
										SYNC	Syncoilin	12	-0.179416	0.128596	-1.39519	0.183273	427
										SYNCRIP	Heterogeneous nuclear ribonucleoprotein Q	13	-0.0808703	0.0652467	-1.23945	0.23422	428
										SYNE1	Nesprin-1	67	-0.162728	0.0560929	-2.90103	0.0109716	429
										SYNGR2	Synaptogyrin-2	3	-0.504651	0.12602	-4.00454	0.00114866	430
										SYNPO2L	Synaptopodin 2-like protein	18	-0.0440066	0.0678869	-0.648234	0.526633	431
										SYNRG	Synergin gamma	16	-0.237987	0.151254	-1.57343	0.136472	432
										TACC2	Transforming acidic coiled-coil-containing protein 2	14	-0.109253	0.0882066	-1.2386	0.234527	433
										TBC1D15	TBC1 domain family member 15	12	-0.215362	0.126351	-1.70447	0.108912	434
										TBC1D17	TBC1 domain family member 17	6	-0.158184	0.0706345	-2.23947	0.0407027	435
										TBC1D23	TBC1 domain family member 23	13	-0.236586	0.144988	-1.63176	0.123542	436
										TBC1D5	TBC1 domain family member 5	23	-0.098089	0.0855988	-1.14591	0.269783	437
										TBC1D8B	TBC1 domain family member 8B	2	-0.194426	0.116638	-1.66692	0.116268	438
										TBK1	Serine/threonine-protein kinase TBK1	11	-0.0716396	0.0665869	-1.07588	0.298981	439
										TECPR1	Tectonin beta-propeller repeat-containing protein 1	4	-0.460408	0.209299	-2.19976	0.0701253	440
										TEX2	Testis-expressed protein 2	5	-0.255218	0.0883037	-2.89022	0.0112148	441
										TFRC	Transferrin receptor protein 1	23	-0.0930077	0.04698	-1.97973	0.0663867	442
										TGOLN2	Trans-Golgi network integral membrane protein 2	14	-0.107625	0.195945	-0.54926	0.590911	443
										THADA	Thyroid adenoma-associated protein	4	-0.185861	0.155063	-1.19862	0.249271	444
										TJP1	Tight junction protein ZO-1	45	-0.0667082	0.0726025	-0.918815	0.372732	445
										TLN2	Talin-2	30	-0.0347514	0.0608948	-0.57068	0.576667	446
										TMEM106B	Transmembrane protein 106B	3	-0.227441	0.193614	-1.17471	0.284615	447
										TMF1	TATA element modulatory factor	34	-0.355255	0.0915506	-3.88042	0.00147915	448
										TMPO	Lamina-associated polypeptide 2, isoform alpha	2	-0.169813	0.258837	-0.656063	0.536116	449
										TNKS1BP1	182 kDa tankyrase-1-binding protein	60	-0.00585304	0.0500593	-0.116922	0.908473	450
										TNNT1	Troponin T, slow skeletal muscle	3	-0.143429	0.0817574	-1.75433	0.0997742	451
										TOLLIP	Toll-interacting protein	10	-0.12682	0.0773797	-1.63894	0.122026	452
										TOM1	Target of Myb protein 1	8	-0.147752	0.102301	-1.44428	0.169224	453
										TOM1L2	TOM1-like protein 2	15	-0.0735709	0.0860199	-0.855278	0.405852	454
										TP53BP1	TP53-binding protein 1	17	-0.296442	0.126447	-2.34439	0.0574976	455
										TPPP3	Tubulin polymerization-promoting protein family member 3	5	-0.262967	0.157789	-1.66657	0.116338	456
										TRAFD1	TRAF-type zinc finger domain-containing protein 1	12	-0.141945	0.0807638	-1.75753	0.129336	457
										TRIM25	E3 ubiquitin/ISG15 ligase TRIM25	16	-0.204631	0.0884406	-2.31377	0.0352725	458
										TRIO	Triple functional domain protein	30	-0.0539031	0.0657834	-0.819403	0.425385	459
										TRIOBP	TRIO and F-actin-binding protein	6	-0.0657	0.0693905	-0.946815	0.380287	460
										TRIP11	Thyroid receptor-interacting protein 11	52	-0.475632	0.0667454	-7.12606	3.4716e-06	461
										TRIP6	Thyroid receptor-interacting protein 6	9	-0.0894425	0.154321	-0.579587	0.570796	462
										TRPV2	Transient receptor potential cation channel subfamily V member 2	4	-0.236075	0.157691	-1.49708	0.155117	463
										TSC1	Hamartin	15	-0.0937581	0.0818131	-1.146	0.269748	464
										TSC2	Tuberin	19	-0.205788	0.0854469	-2.40838	0.0293405	465
										TSC22D3	TSC22 domain family protein 3	2	-0.0183612	0.119665	-0.153439	0.883083	466
										TSG101	Tumor susceptibility gene 101 protein	14	-0.202493	0.0874512	-2.3155	0.0351545	467
										TSPAN3	Tetraspanin-3	2	-0.223485	0.167214	-1.33652	0.229829	468
										TTC37	Tetratricopeptide repeat protein 37	21	-0.0355571	0.0978728	-0.363299	0.72145	469
										TUBGCP3	Gamma-tubulin complex component 3	11	-0.209667	0.110779	-1.89267	0.0778619	470
										TXLNB	Beta-taxilin	14	-0.191919	0.105081	-1.82639	0.0877596	471
										TXNIP	Thioredoxin-interacting protein	9	-0.542342	0.0854501	-6.34688	1.31086e-05	472
										UACA	Uveal autoantigen with coiled-coil domains and ankyrin repeats	15	-0.0656911	0.0583449	-1.12591	0.277896	473
										UBA6	Ubiquitin-like modifier-activating enzyme 6	15	-0.0957529	0.107993	-0.88666	0.389257	474
										UBAP2	Ubiquitin-associated protein 2	6	-0.0525522	0.137751	-0.381501	0.708181	475
										UBAP2L	Ubiquitin-associated protein 2-like	27	-0.0487517	0.0709399	-0.687225	0.502429	476
										UBE3A	Ubiquitin-protein ligase E3A	14	-0.0737112	0.0979812	-0.752299	0.463514	477
										UBR4	E3 ubiquitin-protein ligase UBR4	96	-0.0513573	0.0410594	-1.2508	0.230165	478
										UBXN1	UBX domain-containing protein 1	4	-0.270102	0.145172	-1.86057	0.112135	479
										UBXN4	UBX domain-containing protein 4	4	-0.0478753	0.126917	-0.377217	0.711296	480
										UGP2	UTP--glucose-1-phosphate uridylyltransferase	18	-0.0992423	0.0568318	-1.74624	0.101209	481
										UHRF1BP1L	UHRF1-binding protein 1-like	10	-0.461628	0.206247	-2.23823	0.0665086	482
										UNC45A	Protein unc-45 homolog A	7	-0.0463661	0.122734	-0.377779	0.710887	483
										UPF1	Regulator of nonsense transcripts 1	28	-0.0777279	0.0354698	-2.19138	0.0446229	484
										USO1	General vesicular transport factor p115	28	-0.171102	0.0816705	-2.09502	0.053554	485
										USP10	Ubiquitin carboxyl-terminal hydrolase 10	17	-0.0280629	0.0468377	-0.599152	0.558013	486
										USP11	Ubiquitin carboxyl-terminal hydrolase 11	10	-0.0252837	0.103584	-0.244088	0.81047	487
										USP14	Ubiquitin carboxyl-terminal hydrolase 14	11	-0.126212	0.106568	-1.18434	0.254707	488
										USP15	Ubiquitin carboxyl-terminal hydrolase 15	6	-0.105249	0.0723696	-1.45432	0.19609	489
										USP4	Ubiquitin carboxyl-terminal hydrolase 4	4	-0.408857	0.145174	-2.81633	0.0130234	490
										USP47	Ubiquitin carboxyl-terminal hydrolase 47	20	-0.0735136	0.0907651	-0.809932	0.430641	491
										USP5	Ubiquitin carboxyl-terminal hydrolase 5	17	-0.121069	0.0982358	-1.23243	0.236757	492
										USP9X	Probable ubiquitin carboxyl-terminal hydrolase FAF-X	31	-0.149484	0.0582379	-2.56679	0.0214708	493
										VAC14	Protein VAC14 homolog	13	-0.135064	0.0870947	-1.55077	0.141796	494
										VCL	Vinculin	60	-0.100153	0.0739254	-1.35479	0.195539	495
										VCP	Transitional endoplasmic reticulum ATPase	41	-0.186352	0.0854333	-2.18125	0.0454926	496
										VDAC2	Voltage-dependent anion-selective channel protein 2	15	-0.0480661	0.0931382	-0.516073	0.613327	497
										VEZT	Vezatin	8	-0.116001	0.114084	-1.0168	0.348483	498
										VKORC1	Vitamin K epoxide reductase complex subunit 1	2	-0.0487796	0.102522	-0.475799	0.641073	499
										VPS18	Vacuolar protein sorting-associated protein 18 homolog	17	-0.190263	0.102712	-1.8524	0.0837483	500
										VPS26B	Vacuolar protein sorting-associated protein 26B	4	-0.322642	0.134785	-2.39376	0.0301909	501
										VPS29	Vacuolar protein sorting-associated protein 29	5	-0.107033	0.0873783	-1.22493	0.239489	502
										VPS35	Vacuolar protein sorting-associated protein 35	21	-0.255511	0.0586547	-4.3562	0.000564347	503
										VPS45	Vacuolar protein sorting-associated protein 45	14	-0.217538	0.11288	-1.92716	0.073118	504
										VPS51	Vacuolar protein sorting-associated protein 51 homolog	17	-0.173279	0.103497	-1.67424	0.114802	505
										VPS8	Vacuolar protein sorting-associated protein 8 homolog	15	-0.165105	0.110217	-1.49801	0.154879	506
										VSIR	V-type immunoglobulin domain-containing suppressor of T-cell activation	5	-0.105431	0.100414	-1.04996	0.310358	507
										VTA1	Vacuolar protein sorting-associated protein VTA1 homolog	7	-0.235648	0.0974247	-2.41877	0.0287497	508
										VTI1A	Vesicle transport through interaction with t-SNAREs homolog 1A	5	-0.222353	0.156117	-1.42427	0.204235	509
										WASHC2A	WASH complex subunit 2A	2	-0.710896	0.215894	-3.29279	0.016556	510
										WBP2	WW domain-binding protein 2	4	-0.288901	0.0965797	-2.99132	0.00913273	511
										WDR13	WD repeat-containing protein 13	5	-0.049879	0.0968958	-0.514769	0.625121	512
										WDR44	WD repeat-containing protein 44	4	-0.0948121	0.228687	-0.414593	0.692855	513
										WNK1	Serine/threonine-protein kinase WNK1	20	-0.341979	0.0516803	-6.61721	8.19004e-06	514
										WRNIP1	ATPase WRNIP1	8	-0.0942416	0.0982408	-0.959292	0.35262	515
										XIRP1	Xin actin-binding repeat-containing protein 1	48	-0.154094	0.0649937	-2.3709	0.0315675	516
										XRN1	5'-3' exoribonuclease 1	20	-0.0836628	0.0637572	-1.31221	0.209176	517
										YBX1	Y-box-binding protein 1	6	-0.0831459	0.0920425	-0.903343	0.380623	518
										YTHDF3	YTH domain-containing family protein 3	5	-0.161996	0.0863218	-1.87665	0.0801581	519
										YWHAE	14-3-3 protein epsilon	12	-0.0390817	0.078291	-0.499185	0.62489	520
										YWHAQ	14-3-3 protein theta	8	-0.0681958	0.072473	-0.940983	0.361622	521
										ZC3HAV1	Zinc finger CCCH-type antiviral protein 1	12	-0.0604538	0.0794365	-0.761032	0.458435	522
										ZFYVE16	Zinc finger FYVE domain-containing protein 16	20	-0.071012	0.0741363	-0.957857	0.35332	523
										ZNRD2	Protein ZNRD2	4	-0.104133	0.177495	-0.58668	0.566144	524
										ZYX	Zyxin	11	-0.000187502	0.0567387	-0.00330465	0.997407	525
										ZZEF1	Zinc finger ZZ-type and EF-hand domain-containing protein 1	7	-0.0513836	0.174846	-0.293879	0.772877	526
