# Supplementary material for: Regulated dynamic subcellular GLUT4 localization revealed by proximal proteome mapping in human muscle cells
Source: J Cell Sci. 2023 Dec 21;136(23):jcs261454. doi: 10.1242/jcs.261454 (PMC10753500; doi:10.1242/jcs.261454)
Supplement: Table S4. F5Y-GLUT4-APEX2 proximal proteome in unstimulated SKM cells. [file joces-136-261454-TableS4.xlsx]

## Sheet: Sheet1
F5Y-GLUT4-APEX2 proximal proteome in unstimulated SKM cells. Analyses of 6 independent experiments.
Overlap with WT GLUT4 proximal Proteome
Unique to F5Y-GLUT4 Proximal Proteome
Protein	Gene	Description	NumPeptides	log2 Mass Spec Intensity ratios: Experimental contrasted to No biotin phenol negative control	Standard Error	t.ratio	p.value signifcant using Benjamini-Hochberg correction for multiple testing, alpha < 0.05.	number		Proteins of WT GLUT4 proximal proteome of unstimulated cells that are not in the F5Y-GLUT4 proximal proteome.	number
Q9NQ92	COPRS	Coordinator of PRMT5 and differentiation stimulator	2	7.1664	0.277551	25.8201	2.23e-07	1		ABI2	1
Q9UBV8	PEF1	Peflin	2	4.75149	0.486222	9.77228	3.78e-08	2		ABLIM1	2
Q0IIM8	TBC1D8B	TBC1 domain family member 8B	2	2.98351	0.359942	8.28888	1.47e-07	3		ACBD5	3
P35499	SCN4A	Sodium channel protein type 4 subunit alpha	3	2.21822	0.54701	4.05517	0.000618368	4		ADD1	4
O14867	BACH1	Transcription regulator protein BACH1	7	2.15931	0.222203	9.71776	5.11e-09	5		AFAP1L1	5
Q08357	SLC20A2	Sodium-dependent phosphate transporter 2	7	2.15054	0.219599	9.79304	7.36e-09	6		AGAP3	6
Q9NRW7	VPS45	Vacuolar protein sorting-associated protein 45	14	2.11212	0.153094	13.7962	1.11e-11	7		AKAP11	7
Q96AJ9	VTI1A	Vesicle transport through interaction with t-SNAREs homolog 1A	5	2.03059	0.266004	7.63367	2.39e-07	8		AMPD2	8
Q8N3R9	MPP5	MAGUK p55 subfamily member 5	5	1.99842	0.186238	10.7304	9.55e-10	9		ANTXR1	9
P55196	AFDN	Afadin	2	1.9175	0.276617	6.93196	2.42e-06	10		ANTXR2	10
Q8IZP0	ABI1	Abl interactor 1	4	1.8963	0.185938	10.1986	2.27e-09	11		APBB2	11
P09497	CLTB	Clathrin light chain B	7	1.88104	0.16716	11.2529	4.2e-10	12		ARHGAP24	12
P01130	LDLR	Low-density lipoprotein receptor	9	1.87754	0.319332	5.87959	9.44e-06	13		ARHGAP39	13
Q9UKY7	CDV3	Protein CDV3 homolog	10	1.80412	0.127022	14.2032	6.56e-12	14		ARHGEF10	14
Q96M27	PRRC1	Protein PRRC1	6	1.79983	0.203613	8.83946	2.41e-08	15		ARMCX3	15
Q9HA65	TBC1D17	TBC1 domain family member 17	6	1.78217	0.187773	9.49106	7.56e-09	16		ASCC3	16
Q8N357	SLC35F6	Solute carrier family 35 member F6	2	1.75612	0.65869	2.66608	0.0152646	17		ATP2B1	17
Q8TBA6	GOLGA5	Golgin subfamily A member 5	11	1.70633	0.0607638	28.0814	1.53e-17	18		ATP6V1A	18
Q9NP74	PALMD	Palmdelphin	11	1.70284	0.11576	14.7101	3.45e-12	19		ATXN10	19
P17931	LGALS3	Galectin-3	8	1.68698	0.124417	13.5591	1.53e-11	20		AVEN	20
Q9NQC3	RTN4	Reticulon-4	57	1.65603	0.0479046	34.5693	2.59e-19	21		B2M	21
Q9UJY5	GGA1	ADP-ribosylation factor-binding protein GGA1	7	1.63092	0.148136	11.0096	6.13e-10	22		BCAR1	22
Q07866	KLC1	Kinesin light chain 1	22	1.61769	0.0598173	27.0438	3.18e-17	23		BCAS1	23
Q641Q2	WASHC2A	WASH complex subunit 2A	2	1.61302	0.211325	7.63288	4.75e-07	24		BTF3	24
Q9H4D0	CLSTN2	Calsyntenin-2	11	1.6099	0.119587	13.4622	1.74e-11	25		CACNA1S	25
P11233	RALA	Ras-related protein Ral-A	2	1.54839	0.103736	14.9263	2.64e-12	26		CACNB1	26
P29966	MARCKS	Myristoylated alanine-rich C-kinase substrate	9	1.53738	0.150543	10.2122	2.22e-09	27		CALU	27
P05556	ITGB1	Integrin beta-1	18	1.52786	0.0779335	19.6046	1.58e-14	28		CAMSAP1	28
Q9NX40	OCIAD1	OCIA domain-containing protein 1	2	1.51865	0.150124	10.116	2.61e-09	29		CAPZA1	29
Q92783	STAM	Signal transducing adapter molecule 1	16	1.50919	0.111794	13.4997	1.65e-11	30		CAV2	30
Q13555	CAMK2G	Calcium/calmodulin-dependent protein kinase type II subunit gamma	8	1.49936	0.12802	11.7119	2.09e-10	31		CCDC9B	31
Q8N0X7	SPART	Spartin	17	1.49654	0.135366	11.0556	5.7e-10	32		CCS	32
Q9Y6Y8	SEC23IP	SEC23-interacting protein	21	1.48996	0.0903436	16.4922	4.14e-13	33		CDC42BPB	33
Q8TD19	NEK9	Serine/threonine-protein kinase Nek9	30	1.46895	0.0644219	22.802	8.72e-16	34		CDK4	34
Q14118	DAG1	Dystroglycan	13	1.44986	0.0716487	20.2356	8.63e-15	35		CHRNA1	35
P78559	MAP1A	Microtubule-associated protein 1A	90	1.42054	0.070747	20.0792	1e-14	36		CLTA	36
Q6FI81	CIAPIN1	Anamorsin	6	1.41642	0.248869	5.69142	1.43e-05	37		CSRP3	37
Q6NZI2	CAVIN1	Caveolae-associated protein 1	16	1.41119	0.078278	18.028	7.76e-14	38		CTNND1	38
Q7Z739	YTHDF3	YTH domain-containing family protein 3	5	1.39181	0.127075	10.9526	6.71e-10	39		CTTNBP2NL	39
P24928	POLR2A	DNA-directed RNA polymerase II subunit RPB1	2	1.38626	0.175502	7.89886	6.54e-07	40		DBNL	40
O95721	SNAP29	Synaptosomal-associated protein 29	7	1.3766	0.246962	5.57413	2.73e-05	41		DCAF7	41
Q13439	GOLGA4	Golgin subfamily A member 4	127	1.36415	0.0670054	20.3589	7.69e-15	42		DCP2	42
Q9Y3A3	MOB4	MOB-like protein phocein	6	1.35745	0.0966501	14.045	8.04e-12	43		DGKZ	43
P46821	MAP1B	Microtubule-associated protein 1B	65	1.35111	0.0599687	22.5302	1.1e-15	44		DLG1	44
Q15075	EEA1	Early endosome antigen 1	75	1.33904	0.0847611	15.7978	9.22e-13	45		DNMBP	45
Q13557	CAMK2D	Calcium/calmodulin-dependent protein kinase type II subunit delta	12	1.329	0.135149	9.83361	4.19e-09	46		ECE1	46
O15126	SCAMP1	Secretory carrier-associated membrane protein 1	6	1.3232	0.103262	12.814	4.23e-11	47		EHBP1	47
Q92681	RSC1A1	Regulatory solute carrier protein family 1 member 1	12	1.32152	0.0727532	18.1644	6.73e-14	48		EIF3J	48
P40123	CAP2	Adenylyl cyclase-associated protein 2	22	1.31536	0.0608377	21.6207	2.43e-15	49		EPN1	49
Q03135	CAV1	Caveolin-1	9	1.31001	0.160307	8.17191	8.38e-08	50		ERBB2	50
Q5BKX8	CAVIN4	Caveolae-associated protein 4	14	1.30954	0.0966753	13.5458	1.55e-11	51		FADS1	51
P06241	FYN	Tyrosine-protein kinase Fyn	2	1.3055	0.286882	4.55067	0.000247731	52		FADS2	52
Q7Z3C6	ATG9A	Autophagy-related protein 9A	12	1.30549	0.106669	12.2387	9.59e-11	53		FCHO2	53
P27816	MAP4	Microtubule-associated protein 4	67	1.30453	0.0904204	14.4274	4.92e-12	54		FERMT2	54
O14964	HGS	Hepatocyte growth factor-regulated tyrosine kinase substrate	24	1.30379	0.0411353	31.6952	1.43e-18	55		FMN1	55
Q14444	CAPRIN1	Caprin-1	11	1.29869	0.0621865	20.8837	4.72e-15	56		FOCAD	56
Q9Y2H0	DLGAP4	Disks large-associated protein 4	13	1.29818	0.162637	7.98208	1.21e-07	57		GIT1	57
Q9Y6W5	WASF2	Wiskott-Aldrich syndrome protein family member 2	8	1.28231	0.123043	10.4217	1.57e-09	58		GIT2	58
Q9UL46	PSME2	Proteasome activator complex subunit 2	7	1.28159	0.101361	12.6438	5.37e-11	59		GNPDA1	59
O75832	PSMD10	26S proteasome non-ATPase regulatory subunit 10	6	1.2763	0.161988	7.87898	1.47e-07	60		GRAMD2B	60
Q32MZ4	LRRFIP1	Leucine-rich repeat flightless-interacting protein 1	12	1.2715	0.141923	8.95914	1.94e-08	61		GRB2	61
Q07021	C1QBP	Complement component 1 Q subcomponent-binding protein, mitochondrial	4	1.26404	0.109668	11.5261	2.76e-10	62		GSR	62
O76003	GLRX3	Glutaredoxin-3	8	1.25581	0.0728763	17.2321	1.82e-13	63		HCFC1	63
P53990	IST1	IST1 homolog	9	1.25504	0.0987058	12.7149	4.86e-11	64		HERC2	64
E9PAV3	NACA	Nascent polypeptide-associated complex subunit alpha, muscle-specific form	91	1.24512	0.0602106	20.6795	5.7e-15	65		HMGCR	65
O00161	SNAP23	Synaptosomal-associated protein 23	7	1.24492	0.212934	5.84652	1.02e-05	66		HOOK3	66
Q8WUY3	PRUNE2	Protein prune homolog 2	98	1.23579	0.0667	18.5276	4.63e-14	67		HSPA5	67
Q96L92	SNX27	Sorting nexin-27	8	1.23537	0.198939	6.20979	4.58e-06	68		ICMT	68
P55072	VCP	Transitional endoplasmic reticulum ATPase	41	1.23236	0.065134	18.9204	3.11e-14	69		IFIT5	69
O75886	STAM2	Signal transducing adapter molecule 2	10	1.2262	0.0692491	17.7071	1.09e-13	70		IKBKG	70
O75131	CPNE3	Copine-3	8	1.22242	0.144567	8.45569	4.9e-08	71		ITCH	71
Q09013	DMPK	Myotonin-protein kinase	2	1.22164	0.154354	7.91454	1.38e-07	72		KCTD12	72
Q8N6H7	ARFGAP2	ADP-ribosylation factor GTPase-activating protein 2	9	1.22092	0.16899	7.22478	5.42e-07	73		KEAP1	73
Q9BRF8	CPPED1	Serine/threonine-protein phosphatase CPPED1	8	1.21687	0.0758246	16.0485	6.88e-13	74		KIDINS220	74
Q4G0F5	VPS26B	Vacuolar protein sorting-associated protein 26B	4	1.2168	0.252631	4.81651	0.000119929	75		KPNB1	75
P20810	CAST	Calpastatin	26	1.20955	0.0734652	16.4643	4.27e-13	76		LACTB	76
Q9BW30	TPPP3	Tubulin polymerization-promoting protein family member 3	5	1.20261	0.1888	6.36978	3.24e-06	77		LSM12	77
Q15436	SEC23A	Protein transport protein Sec23A	19	1.20203	0.0369521	32.5293	8.57e-19	78		MARS1	78
P42566	EPS15	Epidermal growth factor receptor substrate 15	17	1.20101	0.152437	7.87873	1.47e-07	79		MYOT	79
Q9H8H3	METTL7A	Methyltransferase-like protein 7A	3	1.19467	0.468015	2.55263	0.0189691	80		NAV1	80
Q92667	AKAP1	A-kinase anchor protein 1, mitochondrial	17	1.19032	0.10288	11.5699	2.58e-10	81		NAV3	81
Q9NUY8	TBC1D23	TBC1 domain family member 23	13	1.19005	0.120173	9.90278	3.73e-09	82		NENF	82
O60271	SPAG9	C-Jun-amino-terminal kinase-interacting protein 4	32	1.18955	0.0539286	22.0579	1.65e-15	83		NFAT5	83
P82094	TMF1	TATA element modulatory factor	34	1.18914	0.0528424	22.5035	1.12e-15	84		NFKB1	84
Q9UIQ6	LNPEP	Leucyl-cystinyl aminopeptidase	25	1.18882	0.0435742	27.2826	2.68e-17	85		NOL3	85
Q00610	CLTC	Clathrin heavy chain 1	67	1.185	0.0707006	16.7608	3.06e-13	86		NRDC	86
Q13310	PABPC4	Polyadenylate-binding protein 4	11	1.16494	0.0862288	13.5098	1.63e-11	87		OGA	87
Q99439	CNN2	Calponin-2	12	1.15364	0.119092	9.68694	5.39e-09	88		OGT	88
P29590	PML	Protein PML	11	1.15199	0.0892955	12.9009	3.74e-11	89		OSBPL10	89
Q7L099	RUFY3	Protein RUFY3	4	1.15074	0.136987	8.40036	5.44e-08	90		PABPC1	90
O75821	EIF3G	Eukaryotic translation initiation factor 3 subunit G	6	1.14725	0.0464352	24.7064	1.85e-16	91		PCDH7	91
P56539	CAV3	Caveolin-3	2	1.14705	0.135493	8.46573	4.81e-08	92		PDLIM1	92
Q8TD16	BICD2	Protein bicaudal D homolog 2	29	1.14689	0.0725514	15.808	9.11e-13	93		PGRMC2	93
Q86VF7	NRAP	Nebulin-related-anchoring protein	2	1.14283	0.0772011	14.8032	3.07e-12	94		PICALM	94
Q04656	ATP7A	Copper-transporting ATPase 1	12	1.14017	0.112406	10.1433	2.49e-09	95		PIGU	95
Q9H7M9	VSIR	V-type immunoglobulin domain-containing suppressor of T-cell activation	5	1.13883	0.144006	7.90825	1.99e-07	96		PMM2	96
Q5VZP5	DUSP27	Inactive dual specificity phosphatase 27	16	1.13823	0.0640868	17.7608	1.03e-13	97		PPP1R18	97
Q9UPT6	MAPK8IP3	C-Jun-amino-terminal kinase-interacting protein 3	29	1.1343	0.0672006	16.8794	2.68e-13	98		PRAG1	98
P08133	ANXA6	Annexin A6	53	1.13332	0.0623818	18.1674	6.71e-14	99		PRKAB1	99
Q15052	ARHGEF6	Rho guanine nucleotide exchange factor 6	21	1.13226	0.0908371	12.4648	6.93e-11	100		PRRC2A	100
Q14789	GOLGB1	Golgin subfamily B member 1	147	1.12399	0.0417199	26.9412	3.43e-17	101		PURB	101
P51784	USP11	Ubiquitin carboxyl-terminal hydrolase 11	10	1.12317	0.386699	2.90451	0.0197545	102		PVR	102
Q9UDY2	TJP2	Tight junction protein ZO-2	19	1.11773	0.109417	10.2153	2.21e-09	103		RAB5B	103
Q8WUM4	PDCD6IP	Programmed cell death 6-interacting protein	35	1.11591	0.0578072	19.3041	2.12e-14	104		RABEP2	104
Q06323	PSME1	Proteasome activator complex subunit 1	12	1.11244	0.0570353	19.5044	1.74e-14	105		RABL6	105
Q9UP95	SLC12A4	Solute carrier family 12 member 4	12	1.11233	0.0659469	16.867	2.72e-13	106		RASA1	106
P50995	ANXA11	Annexin A11	22	1.10875	0.0778455	14.243	6.23e-12	107		RB1	107
Q16851	UGP2	UTP--glucose-1-phosphate uridylyltransferase	18	1.10737	0.0869298	12.7387	4.7e-11	108		RCN1	108
Q9HCH0	NCKAP5L	Nck-associated protein 5-like	16	1.09106	0.0594762	18.3446	5.58e-14	109		RETSAT	109
Q96CV9	OPTN	Optineurin	6	1.08662	0.120336	9.02986	1.71e-08	110		RIOK3	110
Q6WCQ1	MPRIP	Myosin phosphatase Rho-interacting protein	37	1.08515	0.0673906	16.1024	6.46e-13	111		RNF214	111
Q9P0K7	RAI14	Ankycorbin	27	1.08335	0.0765028	14.1609	6.92e-12	112		RUFY1	112
Q969E2	SCAMP4	Secretory carrier-associated membrane protein 4	3	1.07891	0.123818	8.71371	4.6e-08	113		RUSC2	113
Q7Z6L1	TECPR1	Tectonin beta-propeller repeat-containing protein 1	4	1.07481	0.169051	6.35787	3.33e-06	114		SBF1	114
Q86UP2	KTN1	Kinectin	50	1.07197	0.0345379	31.0374	2.15e-18	115		SCRIB	115
Q14847	LASP1	LIM and SH3 domain protein 1	11	1.06845	0.125156	8.53699	4.21e-08	116		SCYL2	116
Q9UHD2	TBK1	Serine/threonine-protein kinase TBK1	11	1.06758	0.140198	7.61478	2.48e-07	117		SH2B2	117
Q9Y6D6	ARFGEF1	Brefeldin A-inhibited guanine nucleotide-exchange protein 1	23	1.05954	0.156367	6.77597	1.37e-06	118		SH3PXD2A	118
Q8IW35	CEP97	Centrosomal protein of 97 kDa	4	1.05325	0.179417	5.87041	9.64e-06	119		SLC33A1	119
P33176	KIF5B	Kinesin-1 heavy chain	43	1.05041	0.0757541	13.8661	1.02e-11	120		SLC4A7	120
P52594	AGFG1	Arf-GAP domain and FG repeat-containing protein 1	10	1.04792	0.110332	9.49792	7.47e-09	121		SNTB1	121
Q14678	KANK1	KN motif and ankyrin repeat domain-containing protein 1	14	1.04559	0.0773449	13.5186	1.61e-11	122		SNX12	122
Q9H0E2	TOLLIP	Toll-interacting protein	10	1.0435	0.131566	7.93141	1.33e-07	123		SPTLC1	123
Q14677	CLINT1	Clathrin interactor 1	19	1.03696	0.0575135	18.0298	7.74e-14	124		SPTLC2	124
Q8IWE5	PLEKHM2	Pleckstrin homology domain-containing family M member 2	10	1.03626	0.144137	7.18945	5.83e-07	125		STAU1	125
Q9Y5S1	TRPV2	Transient receptor potential cation channel subfamily V member 2	4	1.02698	0.106412	9.6509	5.73e-09	126		STX12	126
Q13642	FHL1	Four and a half LIM domains protein 1	6	1.0266	0.145997	7.03166	8.05e-07	127		SYNC	127
Q9Y4E8	USP15	Ubiquitin carboxyl-terminal hydrolase 15	6	1.02569	0.0783419	13.0925	2.87e-11	128		SYNGR2	128
Q05397	PTK2	Focal adhesion kinase 1	5	1.02299	0.153678	6.6567	1.76e-06	129		SYNPO2L	129
Q53GG5	PDLIM3	PDZ and LIM domain protein 3	13	1.01867	0.0718943	14.1689	6.85e-12	130		TANC1	130
Q99816	TSG101	Tumor susceptibility gene 101 protein	14	1.01829	0.104368	9.75668	4.78e-09	131		TAOK2	131
O95359	TACC2	Transforming acidic coiled-coil-containing protein 2	14	1.01565	0.176871	5.74234	1.28e-05	132		TBCD	132
Q15276	RABEP1	Rab GTPase-binding effector protein 1	24	1.01564	0.0956746	10.6156	1.15e-09	133		TLN2	133
O60784	TOM1	Target of Myb protein 1	8	1.01308	0.168766	6.00285	8.93e-06	134		TMEM106B	134
Q96QD8	SLC38A2	Sodium-coupled neutral amino acid transporter 2	4	1.00518	0.206342	4.8714	9.24e-05	135		TMPO	135
O60664	PLIN3	Perilipin-3	21	1.00236	0.0845125	11.8605	1.67e-10	136		TNS1	136
P02786	TFRC	Transferrin receptor protein 1	23	0.995302	0.0789453	12.6075	5.65e-11	137		TNS2	137
Q7Z434	MAVS	Mitochondrial antiviral-signaling protein	9	0.99323	0.107532	9.23663	1.18e-08	138		TP53BP1	138
P18084	ITGB5	Integrin beta-5	4	0.99305	0.211504	4.69519	0.000138964	139		TRAF5	139
O15400	STX7	Syntaxin-7	7	0.989786	0.0921857	10.7369	9.45e-10	140		TRIP6	140
Q9NRX4	PHPT1	14 kDa phosphohistidine phosphatase	4	0.989246	0.141918	6.97054	9.14e-07	141		TSC22D3	141
Q5T1M5	FKBP15	FK506-binding protein 15	13	0.986675	0.026368	37.4194	5.44e-20	142		TXNRD1	142
Q15796	SMAD2	Mothers against decapentaplegic homolog 2	3	0.980575	0.160608	6.10541	5.75e-06	143		UBA6	143
Q08378	GOLGA3	Golgin subfamily A member 3	65	0.97325	0.0795816	12.2296	9.72e-11	144		UBXN1	144
Q9HCE0	EPG5	Ectopic P granules protein 5 homolog	7	0.971433	0.163442	5.9436	1.01e-05	145		UNC45A	145
Q8WXI4	ACOT11	Acyl-coenzyme A thioesterase 11	6	0.969848	0.192706	5.03278	6.37e-05	146		UPF1	146
O75976	CPD	Carboxypeptidase D	41	0.967478	0.0759172	12.7439	4.66e-11	147		USP4	147
Q12904	AIMP1	Aminoacyl tRNA synthase complex-interacting multifunctional protein 1	14	0.966149	0.073663	13.1158	2.78e-11	148		VAMP5	148
P12829	MYL4	Myosin light chain 4	6	0.963686	0.116921	8.24219	7.33e-08	149		VASP	149
Q9UBC2	EPS15L1	Epidermal growth factor receptor substrate 15-like 1	26	0.963619	0.0557488	17.285	1.71e-13	150		VBP1	150
Q9NQX3	GPHN	Gephyrin	15	0.961934	0.0996838	9.64985	5.74e-09	151		VEZT	151
O60493	SNX3	Sorting nexin-3	5	0.95331	0.10071	9.4659	7.9e-09	152		VTA1	152
P20340	RAB6A	Ras-related protein Rab-6A	3	0.9511	0.217843	4.36598	0.000299044	153		WDR13	153
O75112	LDB3	LIM domain-binding protein 3	23	0.944262	0.089786	10.5168	1.35e-09	154		WDR44	154
Q765P7	MTSS2	Protein MTSS 2	23	0.943726	0.0537371	17.5619	1.27e-13	155		WRNIP1	155
Q9NV70	EXOC1	Exocyst complex component 1	16	0.942411	0.0665459	14.1618	6.91e-12	156		XIRP1	156
Q16543	CDC37	Hsp90 co-chaperone Cdc37	5	0.933862	0.0960146	9.72625	2.32e-08	157		YBX1	157
Q9NZM3	ITSN2	Intersectin-2	17	0.927344	0.0561975	16.5015	4.09e-13	158		YWHAE	158
O94979	SEC31A	Protein transport protein Sec31A	35	0.92497	0.0601014	15.3902	1.5e-12	159		ZZEF1	159
Q13131	PRKAA1	5'-AMP-activated protein kinase catalytic subunit alpha-1	9	0.924481	0.112673	8.20498	7.87e-08	160
Q9UPN3	MACF1	Microtubule-actin cross-linking factor 1, isoforms 1/2/3/5	422	0.923261	0.0311725	29.6178	5.39e-18	161
Q14157	UBAP2L	Ubiquitin-associated protein 2-like	27	0.919882	0.0755886	12.1696	1.06e-10	162
Q9HD26	GOPC	Golgi-associated PDZ and coiled-coil motif-containing protein	21	0.916671	0.126032	7.27332	4.91e-07	163
Q9BQS8	FYCO1	FYVE and coiled-coil domain-containing protein 1	32	0.915316	0.107548	8.51075	4.42e-08	164
O14974	PPP1R12A	Protein phosphatase 1 regulatory subunit 12A	26	0.913688	0.0561541	16.2711	5.32e-13	165
Q07157	TJP1	Tight junction protein ZO-1	45	0.904824	0.0665146	13.6034	1.44e-11	166
P30626	SRI	Sorcin	7	0.903998	0.0881725	10.2526	2.08e-09	167
Q86UU1	PHLDB1	Pleckstrin homology-like domain family B member 1	17	0.901441	0.163387	5.5172	2.12e-05	168
Q96A49	SYAP1	Synapse-associated protein 1	5	0.898241	0.137676	6.52432	3e-06	169
Q9NZZ3	CHMP5	Charged multivesicular body protein 5	3	0.896632	0.0962808	9.31268	1.03e-08	170
P00352	ALDH1A1	Retinal dehydrogenase 1	19	0.89613	0.0655283	13.6755	1.31e-11	171
Q92538	GBF1	Golgi-specific brefeldin A-resistance guanine nucleotide exchange factor 1	36	0.893802	0.0397793	22.469	1.16e-15	172
Q7L3B6	CDC37L1	Hsp90 co-chaperone Cdc37-like 1	5	0.893129	0.183518	4.8667	9.34e-05	173
Q92609	TBC1D5	TBC1 domain family member 5	23	0.890933	0.0684886	13.0085	3.23e-11	174
Q13155	AIMP2	Aminoacyl tRNA synthase complex-interacting multifunctional protein 2	11	0.890412	0.0634388	14.0358	8.14e-12	175
Q13554	CAMK2B	Calcium/calmodulin-dependent protein kinase type II subunit beta	4	0.889623	0.173898	5.11576	7.23e-05	176
O15397	IPO8	Importin-8	6	0.886678	0.237712	3.73005	0.0013214	177
Q16204	CCDC6	Coiled-coil domain-containing protein 6	6	0.885585	0.223846	3.95623	0.000779334	178
Q9H3P7	ACBD3	Golgi resident protein GCP60	16	0.885246	0.107098	8.26576	7.01e-08	179
Q7Z3E2	CCDC186	Coiled-coil domain-containing protein 186	32	0.884503	0.0800906	11.0438	5.81e-10	180
Q05682	CALD1	Caldesmon	10	0.881044	0.104127	8.46122	4.85e-08	181
Q9UBQ0	VPS29	Vacuolar protein sorting-associated protein 29	5	0.8781	0.126706	6.9302	9.93e-07	182
Q6ZVM7	TOM1L2	TOM1-like protein 2	15	0.876579	0.100308	8.73888	2.9e-08	183
P18206	VCL	Vinculin	60	0.87383	0.0683598	12.7828	4.42e-11	184
Q9UHP9	SMPX	Small muscular protein	2	0.873246	0.130512	6.69093	1.64e-06	185
Q9UMS6	SYNPO2	Synaptopodin-2	33	0.871724	0.0838132	10.4008	1.63e-09	186
P27348	YWHAQ	14-3-3 protein theta	8	0.871339	0.110091	7.91469	1.38e-07	187
P20073	ANXA7	Annexin A7	23	0.869286	0.0860475	10.1024	2.66e-09	188
Q7Z417	NUFIP2	Nuclear fragile X mental retardation-interacting protein 2	16	0.868815	0.0673275	12.9043	3.73e-11	189
Q9ULS5	TMCC3	Transmembrane and coiled-coil domain protein 3	5	0.865364	0.170105	5.08724	6.55e-05	190
Q9H3M7	TXNIP	Thioredoxin-interacting protein	9	0.862842	0.0772339	11.1718	4.76e-10	191
Q9H2D6	TRIOBP	TRIO and F-actin-binding protein	6	0.85809	0.182611	4.69902	0.000137735	192
Q03001	DST	Dystonin	207	0.857939	0.0332545	25.7992	7.97e-17	193
Q96DH6	MSI2	RNA-binding protein Musashi homolog 2	4	0.854463	0.153386	5.57066	1.88e-05	194
Q9Y371	SH3GLB1	Endophilin-B1	7	0.852612	0.0773321	11.0253	5.98e-10	195
Q0ZGT2	NEXN	Nexilin	18	0.849113	0.105266	8.06638	1.03e-07	196
P52943	CRIP2	Cysteine-rich protein 2	4	0.848821	0.0773991	10.9668	6.56e-10	197
Q13464	ROCK1	Rho-associated protein kinase 1	33	0.847948	0.05791	14.6425	3.75e-12	198
Q7Z460	CLASP1	CLIP-associating protein 1	36	0.846752	0.0621287	13.629	1.39e-11	199
Q8N3L3	TXLNB	Beta-taxilin	14	0.843557	0.0633482	13.3162	2.12e-11	200
Q15417	CNN3	Calponin-3	17	0.843429	0.0877034	9.61684	6.08e-09	201
Q96RF0	SNX18	Sorting nexin-18	5	0.843252	0.129019	6.53588	2.93e-06	202
Q9Y4I1	MYO5A	Unconventional myosin-Va	22	0.843013	0.106402	7.92294	1.35e-07	203
Q14247	CTTN	Src substrate cortactin	22	0.841656	0.0755962	11.1336	5.05e-10	204
Q9Y520	PRRC2C	Protein PRRC2C	46	0.839163	0.0499115	16.813	2.88e-13	205
Q9UNF0	PACSIN2	Protein kinase C and casein kinase substrate in neurons protein 2	9	0.837494	0.0927121	9.03327	1.7e-08	206
O75381	PEX14	Peroxisomal membrane protein PEX14	4	0.834056	0.249065	3.34875	0.00319737	207
Q9UPY8	MAPRE3	Microtubule-associated protein RP/EB family member 3	7	0.833797	0.0586673	14.2123	6.48e-12	208
O15146	MUSK	Muscle, skeletal receptor tyrosine-protein kinase	4	0.831482	0.221608	3.75204	0.00145929	209
O94855	SEC24D	Protein transport protein Sec24D	19	0.828733	0.0968986	8.55258	4.09e-08	210
Q96SU4	OSBPL9	Oxysterol-binding protein-related protein 9	9	0.820187	0.0823111	9.96448	3.36e-09	211
P21333	FLNA	Filamin-A	120	0.817026	0.0469081	17.4176	1.49e-13	212
Q9P260	RELCH	RAB11-binding protein RELCH	20	0.813987	0.122016	6.67116	1.71e-06	213
Q5TDH0	DDI2	Protein DDI1 homolog 2	8	0.809915	0.114883	7.04989	7.76e-07	214
Q8IWJ2	GCC2	GRIP and coiled-coil domain-containing protein 2	34	0.809418	0.0590812	13.7001	1.26e-11	215
O75122	CLASP2	CLIP-associating protein 2	15	0.798984	0.0676185	11.8161	1.79e-10	216
Q96JB2	COG3	Conserved oligomeric Golgi complex subunit 3	10	0.798833	0.10244	7.79806	1.73e-07	217
Q9UBL0	ARPP21	cAMP-regulated phosphoprotein 21	10	0.7966	0.141654	5.62356	1.67e-05	218
P22059	OSBP	Oxysterol-binding protein 1	21	0.795377	0.090857	8.75416	2.82e-08	219
Q96L96	ALPK3	Alpha-protein kinase 3	41	0.792111	0.0579928	13.6588	1.34e-11	220
O60232	ZNRD2	Protein ZNRD2	4	0.792089	0.114111	6.94137	1.29e-06	221
O75923	DYSF	Dysferlin	63	0.79025	0.048212	16.3912	4.64e-13	222
Q8IWB9	TEX2	Testis-expressed protein 2	5	0.790093	0.214066	3.69089	0.00612234	223
Q9BZF9	UACA	Uveal autoantigen with coiled-coil domains and ankyrin repeats	15	0.788884	0.106353	7.41757	3.67e-07	224
Q12802	AKAP13	A-kinase anchor protein 13	59	0.786647	0.0610112	12.8935	3.78e-11	225
O60637	TSPAN3	Tetraspanin-3	2	0.784214	0.226332	3.46488	0.00296109	226
O15212	PFDN6	Prefoldin subunit 6	3	0.784024	0.191226	4.09999	0.000556838	227
Q9HB90	RRAGC	Ras-related GTP-binding protein C	4	0.7839	0.319271	2.45528	0.0233543	228
Q8N3D4	EHBP1L1	EH domain-binding protein 1-like protein 1	37	0.783452	0.0822802	9.52175	7.17e-09	229
O15357	INPPL1	Phosphatidylinositol 3,4,5-trisphosphate 5-phosphatase 2	44	0.783064	0.0519069	15.086	2.17e-12	230
O43432	EIF4G3	Eukaryotic translation initiation factor 4 gamma 3	23	0.781628	0.0917531	8.51882	4.36e-08	231
Q9UMZ2	SYNRG	Synergin gamma	16	0.780996	0.0849327	9.19548	1.27e-08	232
P26006	ITGA3	Integrin alpha-3	14	0.780348	0.104034	7.5009	3.11e-07	233
O14524	NEMP1	Nuclear envelope integral membrane protein 1	3	0.778899	0.26404	2.94993	0.0184276	234
O94885	SASH1	SAM and SH3 domain-containing protein 1	3	0.777458	0.0956284	8.12999	8.22e-05	235
P55735	SEC13	Protein SEC13 homolog	8	0.771364	0.159588	4.83348	0.000100887	236
Q96K76	USP47	Ubiquitin carboxyl-terminal hydrolase 47	20	0.768521	0.0674063	11.4013	3.34e-10	237
O60763	USO1	General vesicular transport factor p115	28	0.76706	0.0403039	19.0319	2.78e-14	238
Q13561	DCTN2	Dynactin subunit 2	16	0.765772	0.125006	6.12587	5.5e-06	239
O75935	DCTN3	Dynactin subunit 3	5	0.763215	0.208987	3.65196	0.00158486	240
Q8WUW1	BRK1	Protein BRICK1	3	0.761392	0.159721	4.767	0.000117658	241
Q9BXK5	BCL2L13	Bcl-2-like protein 13	5	0.761183	0.112159	6.78665	1.34e-06	242
Q92734	TFG	Protein TFG	15	0.7607	0.162243	4.68866	0.000141084	243
Q9UPM8	AP4E1	AP-4 complex subunit epsilon-1	17	0.759504	0.0800066	9.49301	7.53e-09	244
Q9Y2D5	AKAP2	A-kinase anchor protein 2	12	0.756025	0.0792077	9.54485	6.88e-09	245
Q15643	TRIP11	Thyroid receptor-interacting protein 11	52	0.750703	0.0898906	8.3513	5.96e-08	246
Q08379	GOLGA2	Golgin subfamily A member 2	24	0.745217	0.0995653	7.48471	3.21e-07	247
P07814	EPRS1	Bifunctional glutamate/proline--tRNA ligase	51	0.741736	0.0604982	12.2605	9.29e-11	248
Q05209	PTPN12	Tyrosine-protein phosphatase non-receptor type 12	19	0.740976	0.0797691	9.28901	1.08e-08	249
O15075	DCLK1	Serine/threonine-protein kinase DCLK1	14	0.734666	0.0828354	8.86898	2.29e-08	250
P14649	MYL6B	Myosin light chain 6B	6	0.734471	0.13005	5.64761	1.58e-05	251
Q6PKG0	LARP1	La-related protein 1	15	0.731983	0.0598093	12.2386	9.59e-11	252
O43493	TGOLN2	Trans-Golgi network integral membrane protein 2	14	0.731186	0.116472	6.27781	3.96e-06	253
Q86W92	PPFIBP1	Liprin-beta-1	13	0.731098	0.0684863	10.6751	1.04e-09	254
P49023	PXN	Paxillin	18	0.728828	0.0429577	16.9662	2.43e-13	255
Q92629	SGCD	Delta-sarcoglycan	7	0.728489	0.151846	4.79754	0.000109629	256
Q9ULA0	DNPEP	Aspartyl aminopeptidase	5	0.728254	0.125729	5.79225	1.15e-05	257
P40763	STAT3	Signal transducer and activator of transcription 3	16	0.727653	0.0885415	8.21822	7.67e-08	258
P63104	YWHAZ	14-3-3 protein zeta/delta	7	0.726854	0.0420963	17.2665	1.75e-13	259
Q96D71	REPS1	RalBP1-associated Eps domain-containing protein 1	4	0.726838	0.15445	4.70597	0.000135531	260
Q01484	ANK2	Ankyrin-2	20	0.726116	0.0762717	9.52012	7.19e-09	261
Q04637	EIF4G1	Eukaryotic translation initiation factor 4 gamma 1	43	0.725134	0.0593799	12.2118	9.97e-11	262
Q71RC2	LARP4	La-related protein 4	6	0.724015	0.157863	4.58635	0.000178937	263
Q9P1Z2	CALCOCO1	Calcium-binding and coiled-coil domain-containing protein 1	12	0.72251	0.0986008	7.32762	4.4e-07	264
P63167	DYNLL1	Dynein light chain 1, cytoplasmic	2	0.715615	0.235003	3.04513	0.00639125	265
Q9BTE6	AARSD1	Alanyl-tRNA editing protein Aarsd1	6	0.715467	0.135012	5.29928	3.47e-05	266
O94875	SORBS2	Sorbin and SH3 domain-containing protein 2	12	0.714882	0.119214	5.9966	7.3e-06	267
Q07954	LRP1	Prolow-density lipoprotein receptor-related protein 1	61	0.711754	0.0583659	12.1947	1.02e-10	268
Q9Y487	ATP6V0A2	V-type proton ATPase 116 kDa subunit a2	11	0.710207	0.109048	6.5128	2.39e-06	269
Q14315	FLNC	Filamin-C	161	0.70589	0.0568937	12.4072	7.52e-11	270
Q02790	FKBP4	Peptidyl-prolyl cis-trans isomerase FKBP4	10	0.705751	0.111966	6.30329	3.74e-06	271
O00233	PSMD9	26S proteasome non-ATPase regulatory subunit 9	6	0.703422	0.256208	2.74551	0.0124688	272
Q9Y262	EIF3L	Eukaryotic translation initiation factor 3 subunit L	19	0.701349	0.0618617	11.3374	3.68e-10	273
Q96IW2	SHD	SH2 domain-containing adapter protein D	9	0.700892	0.110148	6.36317	3.29e-06	274
Q9P270	SLAIN2	SLAIN motif-containing protein 2	7	0.697842	0.0859213	8.12187	9.22e-08	275
Q13813	SPTAN1	Spectrin alpha chain, non-erythrocytic 1	124	0.697137	0.058273	11.9633	1.44e-10	276
Q9H4A3	WNK1	Serine/threonine-protein kinase WNK1	20	0.696032	0.146808	4.74112	0.000124927	277
P37802	TAGLN2	Transgelin-2	6	0.695695	0.156585	4.44293	0.000249897	278
Q9Y6G9	DYNC1LI1	Cytoplasmic dynein 1 light intermediate chain 1	13	0.694759	0.0715264	9.71333	5.15e-09	279
O75410	TACC1	Transforming acidic coiled-coil-containing protein 1	12	0.693713	0.123545	5.61506	1.7e-05	280
P19174	PLCG1	1-phosphatidylinositol 4,5-bisphosphate phosphodiesterase gamma-1	11	0.693225	0.231134	2.99924	0.00708803	281
Q96N67	DOCK7	Dedicator of cytokinesis protein 7	16	0.689921	0.105302	6.55185	2.2e-06	282
Q12929	EPS8	Epidermal growth factor receptor kinase substrate 8	10	0.689194	0.109996	6.26563	4.06e-06	283
P53992	SEC24C	Protein transport protein Sec24C	32	0.688579	0.0414356	16.6181	3.59e-13	284
O14737	PDCD5	Programmed cell death protein 5	4	0.686205	0.273671	2.50741	0.0209001	285
O60884	DNAJA2	DnaJ homolog subfamily A member 2	8	0.686081	0.0624847	10.98	6.42e-10	286
Q9NZM1	MYOF	Myoferlin	72	0.6831	0.0316765	21.5649	2.55e-15	287
Q15942	ZYX	Zyxin	11	0.680492	0.126391	5.384	2.86e-05	288
A0JNW5	UHRF1BP1L	UHRF1-binding protein 1-like	10	0.678511	0.147192	4.60969	0.000169486	289
Q8NBJ9	SIDT2	SID1 transmembrane family member 2	5	0.676662	0.179304	3.77383	0.0011932	290
Q93008	USP9X	Probable ubiquitin carboxyl-terminal hydrolase FAF-X	31	0.674672	0.0598193	11.2785	4.03e-10	291
O00471	EXOC5	Exocyst complex component 5	20	0.668297	0.0873058	7.65467	2.29e-07	292
Q99961	SH3GL1	Endophilin-A2	7	0.668138	0.130634	5.11457	5.28e-05	293
Q9H0B6	KLC2	Kinesin light chain 2	9	0.662634	0.0768678	8.62045	5.43e-08	294
Q8TB52	FBXO30	F-box only protein 30	6	0.6611	0.0745904	8.86308	2.31e-08	295
Q6IQ22	RAB12	Ras-related protein Rab-12	4	0.655972	0.134208	4.88771	8.9e-05	296
Q9C0C2	TNKS1BP1	182 kDa tankyrase-1-binding protein	60	0.655402	0.0609268	10.7572	9.15e-10	297
Q4V328	GRIPAP1	GRIP1-associated protein 1	17	0.654642	0.112971	5.79477	1.14e-05	298
O14545	TRAFD1	TRAF-type zinc finger domain-containing protein 1	12	0.653335	0.114068	5.72758	1.32e-05	299
P50479	PDLIM4	PDZ and LIM domain protein 4	15	0.651038	0.0575107	11.3203	3.78e-10	300
P11717	IGF2R	Cation-independent mannose-6-phosphate receptor	48	0.650742	0.0586768	11.0903	5.4e-10	301
Q15691	MAPRE1	Microtubule-associated protein RP/EB family member 1	7	0.649583	0.0723415	8.9794	1.87e-08	302
Q9P273	TENM3	Teneurin-3	20	0.649167	0.0979245	6.62926	1.87e-06	303
Q13596	SNX1	Sorting nexin-1	10	0.646154	0.101729	6.35171	3.37e-06	304
Q9UBG0	MRC2	C-type mannose receptor 2	14	0.642783	0.089471	7.18426	5.89e-07	305
Q06210	GFPT1	Glutamine--fructose-6-phosphate aminotransferase [isomerizing] 1	19	0.640703	0.0921558	6.95239	9.49e-07	306
Q9UJ41	RABGEF1	Rab5 GDP/GTP exchange factor	9	0.640006	0.119602	5.35115	3.08e-05	307
P23588	EIF4B	Eukaryotic translation initiation factor 4B	11	0.639811	0.0887548	7.20875	5.6e-07	308
P41252	IARS1	Isoleucine--tRNA ligase, cytoplasmic	41	0.6398	0.0233727	27.3738	2.51e-17	309
Q9H3S7	PTPN23	Tyrosine-protein phosphatase non-receptor type 23	34	0.632794	0.0869156	7.28056	4.84e-07	310
Q01995	TAGLN	Transgelin	14	0.62888	0.10962	5.73689	1.3e-05	311
O60506	SYNCRIP	Heterogeneous nuclear ribonucleoprotein Q	13	0.628012	0.0567542	11.0655	5.62e-10	312
P14672	SLC2A4	Solute carrier family 2, facilitated glucose transporter member 4	4	0.627757	0.142171	4.41549	0.000266413	313
Q5T5P2	KIAA1217	Sickle tail protein homolog	15	0.625966	0.10766	5.81428	1.09e-05	314
Q9NQC7	CYLD	Ubiquitin carboxyl-terminal hydrolase CYLD	7	0.622445	0.116107	5.36096	3.02e-05	315
Q6PGP7	TTC37	Tetratricopeptide repeat protein 37	21	0.616977	0.0776054	7.95018	1.28e-07	316
P50851	LRBA	Lipopolysaccharide-responsive and beige-like anchor protein	54	0.613906	0.0538031	11.4102	3.29e-10	317
O43264	ZW10	Centromere/kinetochore protein zw10 homolog	11	0.612971	0.0752007	8.15113	8.72e-08	318
Q96A65	EXOC4	Exocyst complex component 4	25	0.608295	0.0974391	6.24282	4.27e-06	319
Q7Z6Z7	HUWE1	E3 ubiquitin-protein ligase HUWE1	96	0.607989	0.0366543	16.5871	3.71e-13	320
P42574	CASP3	Caspase-3	3	0.606858	0.238773	2.54157	0.0194254	321
O94804	STK10	Serine/threonine-protein kinase 10	5	0.60372	0.112822	5.35109	3.08e-05	322
Q14694	USP10	Ubiquitin carboxyl-terminal hydrolase 10	17	0.600149	0.0507473	11.8262	1.76e-10	323
Q9H425	C1orf198	Uncharacterized protein C1orf198	11	0.596194	0.0830879	7.17546	6e-07	324
Q9UJY1	HSPB8	Heat shock protein beta-8	7	0.595433	0.14735	4.04093	0.000639312	325
O95810	CAVIN2	Caveolae-associated protein 2	16	0.593351	0.079822	7.43344	3.56e-07	326
P54136	RARS1	Arginine--tRNA ligase, cytoplasmic	30	0.592909	0.0619299	9.57387	6.55e-09	327
Q9UP83	COG5	Conserved oligomeric Golgi complex subunit 5	9	0.59098	0.155852	3.79192	0.00114388	328
Q9ULT8	HECTD1	E3 ubiquitin-protein ligase HECTD1	25	0.590093	0.0750663	7.86096	1.53e-07	329
Q6YHU6	THADA	Thyroid adenoma-associated protein	4	0.585576	0.126343	4.63483	0.000159867	330
O75534	CSDE1	Cold shock domain-containing protein E1	31	0.584429	0.0501549	11.6525	2.28e-10	331
Q9UID3	VPS51	Vacuolar protein sorting-associated protein 51 homolog	17	0.584265	0.101885	5.73454	1.3e-05	332
P28288	ABCD3	ATP-binding cassette sub-family D member 3	11	0.583868	0.107172	5.44795	2.48e-05	333
P48509	CD151	CD151 antigen	6	0.583118	0.099821	5.84164	1.03e-05	334
Q93052	LPP	Lipoma-preferred partner	14	0.581758	0.0523115	11.121	5.15e-10	335
Q14155	ARHGEF7	Rho guanine nucleotide exchange factor 7	10	0.580136	0.0643477	9.01564	1.75e-08	336
O00139	KIF2A	Kinesin-like protein KIF2A	7	0.579711	0.19382	2.99097	0.00722118	337
Q08AM6	VAC14	Protein VAC14 homolog	13	0.57968	0.107524	5.39115	2.82e-05	338
P29692	EEF1D	Elongation factor 1-delta	13	0.574491	0.0698853	8.22048	7.64e-08	339
Q9BXF6	RAB11FIP5	Rab11 family-interacting protein 5	11	0.573461	0.104405	5.49263	2.24e-05	340
O60237	PPP1R12B	Protein phosphatase 1 regulatory subunit 12B	13	0.573176	0.104594	5.47999	2.3e-05	341
Q86TC9	MYPN	Myopalladin	30	0.568607	0.0397109	14.3186	5.65e-12	342
P60660	MYL6	Myosin light polypeptide 6	4	0.565383	0.10627	5.32027	3.31e-05	343
Q92614	MYO18A	Unconventional myosin-XVIIIa	37	0.565152	0.0858049	6.58648	2.04e-06	344
Q8N6T3	ARFGAP1	ADP-ribosylation factor GTPase-activating protein 1	10	0.564063	0.0769167	7.33343	4.35e-07	345
P48059	LIMS1	LIM and senescent cell antigen-like-containing domain protein 1	5	0.561234	0.0985336	5.69586	1.42e-05	346
Q01518	CAP1	Adenylyl cyclase-associated protein 1	16	0.560308	0.0709471	7.89754	1.42e-07	347
Q8N3F8	MICALL1	MICAL-like protein 1	3	0.559193	0.140777	3.9722	0.000750765	348
O75970	MPDZ	Multiple PDZ domain protein	18	0.556068	0.0951902	5.84165	1.03e-05	349
Q5VST9	OBSCN	Obscurin	130	0.55529	0.0216637	25.6323	9.04e-17	350
Q96QK1	VPS35	Vacuolar protein sorting-associated protein 35	21	0.552593	0.0794972	6.9511	9.51e-07	351
P15311	EZR	Ezrin	11	0.548255	0.0867853	6.31737	3.63e-06	352
Q5T6F2	UBAP2	Ubiquitin-associated protein 2	6	0.547595	0.149294	3.66791	0.00152716	353
Q96HS1	PGAM5	Serine/threonine-protein phosphatase PGAM5, mitochondrial	5	0.544099	0.188771	2.88232	0.00954194	354
Q9Y6B7	AP4B1	AP-4 complex subunit beta-1	3	0.541019	0.10718	5.04777	6.16e-05	355
O95816	BAG2	BAG family molecular chaperone regulator 2	10	0.540653	0.0412292	13.1133	2.79e-11	356
Q63ZY3	KANK2	KN motif and ankyrin repeat domain-containing protein 2	34	0.536924	0.0562127	9.55165	6.8e-09	357
Q6IAA8	LAMTOR1	Ragulator complex protein LAMTOR1	5	0.53618	0.142927	3.75142	0.0012572	358
Q8WWM7	ATXN2L	Ataxin-2-like protein	24	0.531918	0.0756123	7.0348	8e-07	359
P31948	STIP1	Stress-induced-phosphoprotein 1	18	0.531567	0.0868771	6.1186	5.59e-06	360
Q5H9R7	PPP6R3	Serine/threonine-protein phosphatase 6 regulatory subunit 3	6	0.531448	0.0914388	5.81207	1.1e-05	361
Q9P246	STIM2	Stromal interaction molecule 2	2	0.531171	0.186639	2.84598	0.00998578	362
Q92575	UBXN4	UBX domain-containing protein 4	4	0.530872	0.0628649	8.44465	5e-08	363
Q14517	FAT1	Protocadherin Fat 1	12	0.529802	0.131163	4.03927	0.000641792	364
Q01082	SPTBN1	Spectrin beta chain, non-erythrocytic 1	92	0.529593	0.066958	7.90933	1.39e-07	365
Q14204	DYNC1H1	Cytoplasmic dynein 1 heavy chain 1	211	0.527186	0.0354741	14.8612	2.86e-12	366
P31689	DNAJA1	DnaJ homolog subfamily A member 1	8	0.52709	0.0632268	8.33649	6.13e-08	367
P11279	LAMP1	Lysosome-associated membrane glycoprotein 1	3	0.526198	0.225956	2.32877	0.0304709	368
Q12986	NFX1	Transcriptional repressor NF-X1	4	0.52607	0.124258	4.2337	0.000499413	369
O75962	TRIO	Triple functional domain protein	30	0.521004	0.0515802	10.1009	2.67e-09	370
Q14C86	GAPVD1	GTPase-activating protein and VPS9 domain-containing protein 1	21	0.52084	0.0845013	6.16369	5.07e-06	371
Q05086	UBE3A	Ubiquitin-protein ligase E3A	14	0.520542	0.0761697	6.83397	1.21e-06	372
Q13643	FHL3	Four and a half LIM domains protein 3	6	0.519318	0.193822	2.67936	0.0148347	373
Q13501	SQSTM1	Sequestosome-1	8	0.516592	0.148947	3.46829	0.00257397	374
Q969T9	WBP2	WW domain-binding protein 2	4	0.515429	0.108344	4.75734	0.000120319	375
P55011	SLC12A2	Solute carrier family 12 member 2	16	0.515107	0.0586476	8.78309	2.67e-08	376
O75369	FLNB	Filamin-B	61	0.510015	0.0372276	13.6999	1.27e-11	377
Q9BQB6	VKORC1	Vitamin K epoxide reductase complex subunit 1	2	0.509754	0.0614722	8.29243	6.66e-08	378
Q16531	DDB1	DNA damage-binding protein 1	21	0.507944	0.0882427	5.75621	1.24e-05	379
P07947	YES1	Tyrosine-protein kinase Yes	3	0.505741	0.134594	3.75753	0.00123943	380
P84157	MXRA7	Matrix-remodeling-associated protein 7	4	0.505416	0.0976988	5.1732	4.62e-05	381
Q96T83	SLC9A7	Sodium/hydrogen exchanger 7	2	0.503507	0.179694	2.80202	0.0113735	382
P53701	HCCS	Cytochrome c-type heme lyase	6	0.503187	0.159391	3.15694	0.00495987	383
P49792	RANBP2	E3 SUMO-protein ligase RanBP2	37	0.502778	0.0960578	5.23412	4.02e-05	384
Q7Z3T8	ZFYVE16	Zinc finger FYVE domain-containing protein 16	20	0.501993	0.101831	4.92966	8.08e-05	385
Q86V48	LUZP1	Leucine zipper protein 1	25	0.500387	0.0521374	9.59746	6.28e-09	386
Q92574	TSC1	Hamartin	15	0.498072	0.146456	3.40084	0.00283588	387
P45974	USP5	Ubiquitin carboxyl-terminal hydrolase 5	17	0.49653	0.0807146	6.15168	5.2e-06	388
Q15365	PCBP1	Poly(rC)-binding protein 1	12	0.491102	0.158504	3.09837	0.00566582	389
P12268	IMPDH2	Inosine-5'-monophosphate dehydrogenase 2	11	0.490945	0.0687094	7.14524	6.38e-07	390
P49327	FASN	Fatty acid synthase	84	0.49048	0.0370345	13.2439	2.33e-11	391
Q9Y3P9	RABGAP1	Rab GTPase-activating protein 1	25	0.489877	0.0810486	6.04424	6.57e-06	392
O00203	AP3B1	AP-3 complex subunit beta-1	24	0.489383	0.0580244	8.43409	5.1e-08	393
Q9P2K8	EIF2AK4	eIF-2-alpha kinase GCN2	8	0.489073	0.104142	4.69621	0.000138635	394
Q14699	RFTN1	Raftlin	16	0.48714	0.100855	4.83012	0.000101674	395
O43301	HSPA12A	Heat shock 70 kDa protein 12A	12	0.486317	0.117141	4.15157	0.000493562	396
Q8IXS6	PALM2	Paralemmin-2	9	0.485738	0.101648	4.77863	0.000114534	397
P13535	MYH8	Myosin-8	30	0.483485	0.096557	5.00725	6.76e-05	398
Q9NR09	BIRC6	Baculoviral IAP repeat-containing protein 6	38	0.48098	0.0752058	6.39553	3.07e-06	399
Q02952	AKAP12	A-kinase anchor protein 12	27	0.480545	0.0839632	5.72328	1.34e-05	400
O95817	BAG3	BAG family molecular chaperone regulator 3	22	0.477938	0.0633831	7.54047	2.87e-07	401
Q9HCE6	ARHGEF10L	Rho guanine nucleotide exchange factor 10-like protein	4	0.476603	0.0983265	4.84715	9.78e-05	402
Q9UHB6	LIMA1	LIM domain and actin-binding protein 1	26	0.476388	0.0876502	5.4351	2.55e-05	403
P04083	ANXA1	Annexin A1	15	0.47636	0.102311	4.65599	0.0001522	404
O00291	HIP1	Huntingtin-interacting protein 1	19	0.474888	0.068916	6.89083	1.08e-06	405
Q86X55	CARM1	Histone-arginine methyltransferase CARM1	10	0.474598	0.0362958	13.0758	2.94e-11	406
P46940	IQGAP1	Ras GTPase-activating-like protein IQGAP1	58	0.473922	0.0702815	6.7432	1.47e-06	407
Q8IZH2	XRN1	5'-3' exoribonuclease 1	20	0.471292	0.0521868	9.03086	1.71e-08	408
Q8WX93	PALLD	Palladin	37	0.471222	0.082996	5.67765	1.48e-05	409
Q96K17	BTF3L4	Transcription factor BTF3 homolog 4	3	0.468204	0.177245	2.64156	0.015651	410
Q27J81	INF2	Inverted formin-2	24	0.465636	0.0649711	7.16682	6.1e-07	411
Q8IUG5	MYO18B	Unconventional myosin-XVIIIb	68	0.464583	0.0789199	5.88676	9.29e-06	412
P35221	CTNNA1	Catenin alpha-1	15	0.46068	0.0577817	7.97277	1.23e-07	413
P54578	USP14	Ubiquitin carboxyl-terminal hydrolase 14	11	0.45982	0.122618	3.75002	0.0012613	414
O95373	IPO7	Importin-7	20	0.459188	0.0731636	6.27618	3.97e-06	415
P43304	GPD2	Glycerol-3-phosphate dehydrogenase, mitochondrial	9	0.452468	0.124877	3.62331	0.00169406	416
Q9HB71	CACYBP	Calcyclin-binding protein	5	0.447988	0.0558122	8.02672	1.11e-07	417
Q00653	NFKB2	Nuclear factor NF-kappa-B p100 subunit	15	0.447344	0.0733902	6.09542	5.88e-06	418
Q9UKK3	PARP4	Protein mono-ADP-ribosyltransferase PARP4	20	0.447168	0.047103	9.4934	7.53e-09	419
Q68DH5	LMBRD2	G-protein coupled receptor-associated protein LMBRD2	4	0.445504	0.0713546	6.24352	4.26e-06	420
Q9H4L5	OSBPL3	Oxysterol-binding protein-related protein 3	9	0.445496	0.109442	4.07062	0.000596425	421
Q9UET6	FTSJ1	Putative tRNA (cytidine(32)/guanosine(34)-2'-O)-methyltransferase	3	0.444927	0.167953	2.64912	0.0292956	422
P11055	MYH3	Myosin-3	52	0.443161	0.0877694	5.04915	6.14e-05	423
Q9BSJ8	ESYT1	Extended synaptotagmin-1	29	0.441178	0.0427346	10.3237	1.85e-09	424
O75298	RTN2	Reticulon-2	3	0.439749	0.0946257	4.64725	0.000155321	425
P15170	GSPT1	Eukaryotic peptide chain release factor GTP-binding subunit ERF3A	7	0.439648	0.117099	3.75451	0.00124816	426
O14828	SCAMP3	Secretory carrier-associated membrane protein 3	8	0.438232	0.13969	3.13718	0.0051879	427
Q13905	RAPGEF1	Rap guanine nucleotide exchange factor 1	18	0.438172	0.0953908	4.59344	0.000176007	428
O94964	SOGA1	Protein SOGA1	9	0.427345	0.100686	4.24433	0.000397331	429
O43324	EEF1E1	Eukaryotic translation elongation factor 1 epsilon-1	5	0.426047	0.111757	3.81225	0.00109088	430
Q06190	PPP2R3A	Serine/threonine-protein phosphatase 2A regulatory subunit B'' subunit alpha	3	0.420414	0.126416	3.32564	0.00337186	431
Q9P253	VPS18	Vacuolar protein sorting-associated protein 18 homolog	17	0.419672	0.057792	7.26176	5.03e-07	432
P53396	ACLY	ATP-citrate synthase	24	0.416851	0.0746199	5.58633	1.81e-05	433
A5YKK6	CNOT1	CCR4-NOT transcription complex subunit 1	23	0.41612	0.0794612	5.23677	4e-05	434
Q96KP1	EXOC2	Exocyst complex component 2	17	0.415623	0.0923403	4.50099	0.000218268	435
Q9HC35	EML4	Echinoderm microtubule-associated protein-like 4	4	0.415178	0.16523	2.51272	0.020664	436
O15027	SEC16A	Protein transport protein Sec16A	39	0.413421	0.11303	3.6576	0.00156421	437
P46939	UTRN	Utrophin	89	0.412781	0.0285662	14.45	4.78e-12	438
Q13045	FLII	Protein flightless-1 homolog	25	0.411093	0.0623337	6.59504	2.01e-06	439
Q86WV6	STING1	Stimulator of interferon genes protein	6	0.411069	0.0903199	4.55125	0.000194159	440
Q9C0C9	UBE2O	(E3-independent) E2 ubiquitin-conjugating enzyme	5	0.409876	0.0909349	4.50736	0.000215051	441
P11532	DMD	Dystrophin	118	0.408619	0.0438124	9.32658	1.01e-08	442
P23229	ITGA6	Integrin alpha-6	23	0.404424	0.0935991	4.32081	0.00033231	443
Q8IVF2	AHNAK2	Protein AHNAK2	61	0.403342	0.0534193	7.55049	2.81e-07	444
P35080	PFN2	Profilin-2	4	0.402018	0.0977315	4.1135	0.000539525	445
Q9NZJ4	SACS	Sacsin	63	0.401412	0.0572128	7.01613	8.32e-07	446
Q9UPT5	EXOC7	Exocyst complex component 7	15	0.40139	0.083239	4.82214	0.000103566	447
Q6NUQ1	RINT1	RAD50-interacting protein 1	4	0.400074	0.118537	3.3751	0.0030092	448
O95197	RTN3	Reticulon-3	4	0.399886	0.0810345	4.93476	7.99e-05	449
P08240	SRPRA	Signal recognition particle receptor subunit alpha	18	0.39818	0.0643547	6.18728	4.81e-06	450
P11142	HSPA8	Heat shock cognate 71 kDa protein	27	0.396435	0.0600813	6.5983	1.99e-06	451
Q6Y7W6	GIGYF2	GRB10-interacting GYF protein 2	14	0.388127	0.10795	3.59543	0.00180742	452
O60333	KIF1B	Kinesin-like protein KIF1B	11	0.386492	0.0976736	3.95697	0.000777978	453
O43813	LANCL1	Glutathione S-transferase LANCL1	7	0.38601	0.0899188	4.29288	0.00035472	454
P60033	CD81	CD81 antigen	3	0.384688	0.0980597	3.92299	0.000842277	455
Q7Z7B0	FILIP1	Filamin-A-interacting protein 1	14	0.384611	0.112592	3.41596	0.00273864	456
Q9Y3M8	STARD13	StAR-related lipid transfer protein 13	14	0.381632	0.0560041	6.81436	1.26e-06	457
P49815	TSC2	Tuberin	19	0.379655	0.0747659	5.07791	5.75e-05	458
P35222	CTNNB1	Catenin beta-1	22	0.375476	0.0602541	6.23155	4.37e-06	459
Q9P2J5	LARS1	Leucine--tRNA ligase, cytoplasmic	41	0.375396	0.0551943	6.80134	1.3e-06	460
P30622	CLIP1	CAP-Gly domain-containing linker protein 1	13	0.374793	0.0832219	4.50354	0.000216972	461
Q8TDY4	ASAP3	Arf-GAP with SH3 domain, ANK repeat and PH domain-containing protein 3	10	0.374222	0.0913344	4.09727	0.000560385	462
Q5SW79	CEP170	Centrosomal protein of 170 kDa	23	0.371218	0.0394308	9.41442	8.64e-09	463
Q9H902	REEP1	Receptor expression-enhancing protein 1	2	0.370419	0.1189	3.11539	0.0143283	464
Q99523	SORT1	Sortilin	13	0.369785	0.0715524	5.16802	4.68e-05	465
O75116	ROCK2	Rho-associated protein kinase 2	25	0.365751	0.0617787	5.92033	8.63e-06	466
P53985	SLC16A1	Monocarboxylate transporter 1	4	0.364863	0.13855	2.63344	0.0159295	467
Q8TC07	TBC1D15	TBC1 domain family member 15	12	0.364842	0.0759932	4.80099	0.000108758	468
O75147	OBSL1	Obscurin-like protein 1	36	0.364257	0.0484338	7.52073	2.99e-07	469
P11274	BCR	Breakpoint cluster region protein	12	0.3624	0.130526	2.77647	0.011647	470
Q14008	CKAP5	Cytoskeleton-associated protein 5	29	0.362345	0.053021	6.83399	1.21e-06	471
P61106	RAB14	Ras-related protein Rab-14	12	0.361949	0.0733024	4.93774	7.93e-05	472
Q68CZ2	TNS3	Tensin-3	35	0.361346	0.033075	10.925	7.01e-10	473
P21291	CSRP1	Cysteine and glycine-rich protein 1	8	0.35762	0.0795778	4.49397	0.000221867	474
Q8TEQ6	GEMIN5	Gem-associated protein 5	22	0.357127	0.0559412	6.38398	3.15e-06	475
P54687	BCAT1	Branched-chain-amino-acid aminotransferase, cytosolic	9	0.353028	0.0933356	3.78235	0.00116972	476
P35579	MYH9	Myosin-9	100	0.352757	0.0792603	4.45061	0.000245462	477
Q96RT1	ERBIN	Erbin	8	0.349922	0.112789	3.10245	0.00561354	478
P63010	AP2B1	AP-2 complex subunit beta	15	0.344453	0.0501424	6.8695	1.13e-06	479
Q9Y2H5	PLEKHA6	Pleckstrin homology domain-containing family A member 6	21	0.340015	0.06711	5.06654	5.9e-05	480
Q9Y6D5	ARFGEF2	Brefeldin A-inhibited guanine nucleotide-exchange protein 2	23	0.339196	0.0999999	3.39196	0.0028945	481
Q9Y6R0	NUMBL	Numb-like protein	8	0.338524	0.0987854	3.42687	0.00267057	482
Q14258	TRIM25	E3 ubiquitin/ISG15 ligase TRIM25	16	0.336805	0.0730662	4.60959	0.000169523	483
Q96HC4	PDLIM5	PDZ and LIM domain protein 5	17	0.336643	0.0822351	4.09367	0.000565129	484
Q99570	PIK3R4	Phosphoinositide 3-kinase regulatory subunit 4	3	0.336098	0.114228	2.94235	0.00836178	485
Q8WWI1	LMO7	LIM domain only protein 7	74	0.334277	0.0456398	7.32423	4.43e-07	486
Q09666	AHNAK	Neuroblast differentiation-associated protein AHNAK	264	0.334203	0.0280003	11.9357	1.49e-10	487
Q6ZP82	CCDC141	Coiled-coil domain-containing protein 141	18	0.33012	0.0908168	3.63501	0.0016486	488
Q7Z2W4	ZC3HAV1	Zinc finger CCCH-type antiviral protein 1	12	0.329895	0.079557	4.14665	0.000499271	489
Q9UQB8	BAIAP2	Brain-specific angiogenesis inhibitor 1-associated protein 2	5	0.327919	0.0991275	3.30805	0.00351093	490
P49589	CARS1	Cysteine--tRNA ligase, cytoplasmic	10	0.327366	0.0918049	3.56589	0.00193571	491
Q9Y2Z0	SUGT1	Protein SGT1 homolog	9	0.322779	0.0846216	3.81438	0.00108547	492
P78527	PRKDC	DNA-dependent protein kinase catalytic subunit	175	0.321742	0.0507017	6.34577	3.42e-06	493
Q04206	RELA	Transcription factor p65	13	0.321511	0.050689	6.34281	3.44e-06	494
Q9NQT8	KIF13B	Kinesin-like protein KIF13B	17	0.321502	0.0834021	3.85485	0.000987628	495
Q96PE2	ARHGEF17	Rho guanine nucleotide exchange factor 17	20	0.321114	0.0507922	6.32211	3.6e-06	496
Q92616	GCN1	eIF-2-alpha kinase activator GCN1	86	0.32088	0.0407966	7.86535	1.51e-07	497
O75165	DNAJC13	DnaJ homolog subfamily C member 13	24	0.317962	0.0817276	3.89051	0.000908699	498
Q15811	ITSN1	Intersectin-1	18	0.316011	0.100006	3.15992	0.00492636	499
P47897	QARS1	Glutamine--tRNA ligase	25	0.315446	0.0472334	6.67844	1.68e-06	500
Q9UN86	G3BP2	Ras GTPase-activating protein-binding protein 2	8	0.308788	0.117286	2.63277	0.0159526	501
O95466	FMNL1	Formin-like protein 1	22	0.305096	0.0667826	4.5685	0.000186522	502
Q9Y490	TLN1	Talin-1	94	0.303306	0.0543002	5.58572	1.82e-05	503
P63208	SKP1	S-phase kinase-associated protein 1	6	0.296894	0.12882	2.30472	0.0320325	504
O60645	EXOC3	Exocyst complex component 3	12	0.292267	0.0532246	5.4912	2.25e-05	505
Q96T76	MMS19	MMS19 nucleotide excision repair protein homolog	13	0.291343	0.089263	3.26387	0.00388526	506
Q7Z3U7	MON2	Protein MON2 homolog	18	0.289131	0.0675943	4.27745	0.000367738	507
P04075	ALDOA	Fructose-bisphosphate aldolase A	19	0.282495	0.0637786	4.42931	0.000257963	508
Q13586	STIM1	Stromal interaction molecule 1	4	0.279431	0.112808	2.47706	0.0222978	509
Q13283	G3BP1	Ras GTPase-activating protein-binding protein 1	9	0.277635	0.0596227	4.65654	0.000152006	510
Q01804	OTUD4	OTU domain-containing protein 4	26	0.277397	0.0511881	5.41917	2.64e-05	511
Q9ULQ1	TPCN1	Two pore calcium channel protein 1	9	0.276422	0.0559978	4.9363	7.96e-05	512
Q99747	NAPG	Gamma-soluble NSF attachment protein	8	0.273891	0.0969078	2.82631	0.0104314	513
P21817	RYR1	Ryanodine receptor 1	113	0.255147	0.0412295	6.18845	4.8e-06	514
P36969	GPX4	Phospholipid hydroperoxide glutathione peroxidase	6	0.251683	0.104004	2.41992	0.0251692	515
Q9HD67	MYO10	Unconventional myosin-X	17	0.251268	0.0677191	3.71044	0.00138317	516
Q8NF91	SYNE1	Nesprin-1	67	0.250363	0.0453848	5.51644	2.12e-05	517
P13805	TNNT1	Troponin T, slow skeletal muscle	3	0.24706	0.0894648	2.76153	0.0120369	518
Q9NZB2	FAM120A	Constitutive coactivator of PPAR-gamma-like protein 1	31	0.246594	0.0223252	11.0456	5.8e-10	519
Q8N3P4	VPS8	Vacuolar protein sorting-associated protein 8 homolog	15	0.245236	0.0650402	3.77052	0.00120243	520
P30876	POLR2B	DNA-directed RNA polymerase II subunit RPB2	16	0.243145	0.0764434	3.18072	0.00469835	521
O43707	ACTN4	Alpha-actinin-4	28	0.235811	0.0733913	3.21307	0.00436402	522
P13639	EEF2	Elongation factor 2	46	0.228593	0.0590812	3.86913	0.000955221	523
P45880	VDAC2	Voltage-dependent anion-selective channel protein 2	15	0.22728	0.0584245	3.89016	0.000909448	524
Q5T4S7	UBR4	E3 ubiquitin-protein ligase UBR4	96	0.221452	0.0226117	9.79369	4.49e-09	525
Q5JSL3	DOCK11	Dedicator of cytokinesis protein 11	24	0.212673	0.0303787	7.00075	8.58e-07	526
Q86VP6	CAND1	Cullin-associated NEDD8-dissociated protein 1	41	0.204809	0.0441684	4.637	0.000159061	527
Q6P2E9	EDC4	Enhancer of mRNA-decapping protein 4	28	0.200763	0.0638191	3.14582	0.00508698	528
P20929	NEB	Nebulin	268	0.200553	0.034187	5.86635	9.72e-06	529
P27708	CAD	CAD protein	31	0.197584	0.0532396	3.71122	0.00138066	530
Q5VWP3	MLIP	Muscular LMNA-interacting protein	2	0.192848	0.0729187	2.6447	0.0155445	531
Q66K74	MAP1S	Microtubule-associated protein 1S	13	0.190483	0.0470408	4.04932	0.000626895	532
P60981	DSTN	Destrin	8	0.190072	0.0577322	3.29231	0.00364004	533
Q9Y263	PLAA	Phospholipase A-2-activating protein	15	0.184523	0.0762487	2.42001	0.0251646	534
O00410	IPO5	Importin-5	18	0.17491	0.0238025	7.34839	4.22e-07	535
O95425	SVIL	Supervillin	12	0.172887	0.0644791	2.68129	0.0143533	536
Q16643	DBN1	Drebrin	19	0.167134	0.0707599	2.36199	0.028429	537
Q15386	UBE3C	Ubiquitin-protein ligase E3C	26	0.158802	0.046039	3.44929	0.00253576	538
Q70E73	RAPH1	Ras-associated and pleckstrin homology domains-containing protein 1	18	0.158589	0.0365462	4.33941	0.000318181	539
P47756	CAPZB	F-actin-capping protein subunit beta	10	0.157009	0.0465463	3.37317	0.00302257	540
Q96CW5	TUBGCP3	Gamma-tubulin complex component 3	11	0.150855	0.035348	4.26771	0.000376209	541
Q9H3Z4	DNAJC5	DnaJ homolog subfamily C member 5	2	4.201	0.169373	24.8033	2.83e-07	542
Q8NEZ2	VPS37A	Vacuolar protein sorting-associated protein 37A	2	2.76256	0.174802	15.804	4.07e-06	543
P85299	PRR5	Proline-rich protein 5	2	2.42021	0.379194	6.38253	1.23e-05	544
Q9P2C4	TMEM181	Transmembrane protein 181	4	2.29845	0.156522	14.6845	8e-12	545
A1X283	SH3PXD2B	SH3 and PX domain-containing protein 2B	4	2.18144	0.350873	6.21718	4.51e-06	546
O75096	LRP4	Low-density lipoprotein receptor-related protein 4	2	2.15873	0.206299	10.4641	4.47e-05	547
Q6P996	PDXDC1	Pyridoxal-dependent decarboxylase domain-containing protein 1	3	2.07128	0.140236	14.77	3.2e-12	548
B2RTY4	MYO9A	Unconventional myosin-IXa	2	1.95504	0.441886	4.42431	0.00306526	549
O15084	ANKRD28	Serine/threonine-protein phosphatase 6 regulatory ankyrin repeat subunit A	2	1.87575	0.238234	7.87358	4.9e-05	550
Q99614	TTC1	Tetratricopeptide repeat protein 1	4	1.83696	0.352537	5.21069	4.98e-05	551
Q15311	RALBP1	RalA-binding protein 1	2	1.60143	0.595299	2.69013	0.0274909	552
Q9C035	TRIM5	Tripartite motif-containing protein 5	2	1.53888	0.20774	7.40774	0.000310985	553
Q9UKM7	MAN1B1	Endoplasmic reticulum mannosyl-oligosaccharide 1,2-alpha-mannosidase	3	1.53809	0.240853	6.38601	3.13e-06	554
Q8NCG7	DAGLB	Diacylglycerol lipase-beta	2	1.53227	0.146253	10.4768	4.44e-05	555
Q9H074	PAIP1	Polyadenylate-binding protein-interacting protein 1	4	1.4864	0.214343	6.93467	1.76e-06	556
P09619	PDGFRB	Platelet-derived growth factor receptor beta	7	1.45525	0.184047	7.90691	1.99e-07	557
Q96IF1	AJUBA	LIM domain-containing protein ajuba	9	1.41827	0.156857	9.04181	2.6e-08	558
Q9UN42	ATP1B4	Protein ATP1B4	3	1.41526	0.220168	6.42806	0.00020298	559
P55010	EIF5	Eukaryotic translation initiation factor 5	3	1.38709	0.340822	4.06983	0.00475025	560
Q9UEU0	VTI1B	Vesicle transport through interaction with t-SNAREs homolog 1B	4	1.36953	0.346073	3.95734	0.00077731	561
Q9H4P4	RNF41	E3 ubiquitin-protein ligase NRDP1	5	1.34905	0.190135	7.09522	0.000102475	562
Q8IVB4	SLC9A9	Sodium/hydrogen exchanger 9	5	1.33671	0.273671	4.88435	8.97e-05	563
Q8IZ07	ANKRD13A	Ankyrin repeat domain-containing protein 13A	3	1.32537	0.36707	3.61069	0.0068748	564
P19021	PAM	Peptidyl-glycine alpha-amidating monooxygenase	2	1.32142	0.325383	4.06114	0.000812224	565
P28072	PSMB6	Proteasome subunit beta type-6	2	1.29219	0.216183	5.97727	0.0003317	566
Q9Y2H6	FNDC3A	Fibronectin type-III domain-containing protein 3A	3	1.28571	0.26531	4.84608	0.00011222	567
Q92844	TANK	TRAF family member-associated NF-kappa-B activator	3	1.28038	0.221979	5.76803	1.21e-05	568
Q9H9C1	VIPAS39	Spermatogenesis-defective protein 39 homolog	9	1.26582	0.212438	5.95855	7.93e-06	569
Q9H9E3	COG4	Conserved oligomeric Golgi complex subunit 4	6	1.25745	0.162395	7.74317	1.92e-07	570
O60518	RANBP6	Ran-binding protein 6	5	1.25744	0.171563	7.32933	6e-07	571
Q567U6	CCDC93	Coiled-coil domain-containing protein 93	5	1.24325	0.48434	2.5669	0.0183954	572
P37275	ZEB1	Zinc finger E-box-binding homeobox 1	3	1.22012	0.172203	7.08537	9.68e-07	573
Q9UI26	IPO11	Importin-11	8	1.21133	0.267181	4.53375	0.000227113	574
Q9Y3S2	ZNF330	Zinc finger protein 330	2	1.18868	0.188651	6.30096	6.12e-06	575
Q96TA2	YME1L1	ATP-dependent zinc metalloprotease YME1L1	3	1.18643	0.295483	4.01524	0.00386672	576
O95163	ELP1	Elongator complex protein 1	9	1.17335	0.444309	2.64085	0.0161142	577
O15372	EIF3H	Eukaryotic translation initiation factor 3 subunit H	4	1.15842	0.211133	5.48668	2.27e-05	578
O00244	ATOX1	Copper transport protein ATOX1	2	1.14961	0.179844	6.39227	3.94e-06	579
P20645	M6PR	Cation-dependent mannose-6-phosphate receptor	6	1.14214	0.112711	10.1333	2.53e-09	580
O60503	ADCY9	Adenylate cyclase type 9	3	1.13708	0.364831	3.11674	0.0054345	581
Q96NE9	FRMD6	FERM domain-containing protein 6	2	1.1309	0.154357	7.32653	1.18e-06	582
Q9HB20	PLEKHA3	Pleckstrin homology domain-containing family A member 3	2	1.11264	0.367492	3.02767	0.00692385	583
Q9Y5A9	YTHDF2	YTH domain-containing family protein 2	2	1.10078	0.109241	10.0766	2.78e-09	584
Q9BZC7	ABCA2	ATP-binding cassette sub-family A member 2	4	1.09151	0.392227	2.78286	0.0238191	585
Q5JSZ5	PRRC2B	Protein PRRC2B	5	1.07204	0.294585	3.63917	0.00187631	586
Q15018	ABRAXAS2	BRISC complex subunit Abraxas 2	4	1.0691	0.156097	6.84893	1.18e-06	587
P08754	GNAI3	Guanine nucleotide-binding protein G(i) subunit alpha	2	1.05371	0.167365	6.29588	0.00040577	588
P13861	PRKAR2A	cAMP-dependent protein kinase type II-alpha regulatory subunit	8	1.03937	0.170737	6.08756	5.98e-06	589
Q15631	TSN	Translin	2	1.03712	0.107867	9.61478	6.1e-09	590
Q92905	COPS5	COP9 signalosome complex subunit 5	2	1.03536	0.235399	4.39832	0.0022919	591
Q13683	ITGA7	Integrin alpha-7	20	1.01911	0.0704296	14.4699	4.66e-12	592
Q13033	STRN3	Striatin-3	8	1.00687	0.156122	6.44924	2.74e-06	593
O43747	AP1G1	AP-1 complex subunit gamma-1	17	0.984503	0.053679	18.3406	5.61e-14	594
Q13137	CALCOCO2	Calcium-binding and coiled-coil domain-containing protein 2	4	0.966265	0.204487	4.72531	0.000129587	595
P62820	RAB1A	Ras-related protein Rab-1A	4	0.956656	0.0873119	10.9568	6.66e-10	596
Q9UNZ2	NSFL1C	NSFL1 cofactor p47	6	0.947224	0.181143	5.22915	5.67e-05	597
Q96CN9	GCC1	GRIP and coiled-coil domain-containing protein 1	17	0.939525	0.0672283	13.9751	8.81e-12	598
Q9NXE4	SMPD4	Sphingomyelin phosphodiesterase 4	2	0.931288	0.269938	3.45001	0.00285667	599
Q9Y4P1	ATG4B	Cysteine protease ATG4B	7	0.929736	0.0958335	9.70157	5.25e-09	600
Q7LG56	RRM2B	Ribonucleoside-diphosphate reductase subunit M2 B	2	0.929215	0.201257	4.61705	0.00016661	601
P53384	NUBP1	Cytosolic Fe-S cluster assembly factor NUBP1	4	0.924417	0.217386	4.25242	0.000389889	602
Q15029	EFTUD2	116 kDa U5 small nuclear ribonucleoprotein component	2	0.924193	0.241106	3.83314	0.00643156	603
Q9UGI9	PRKAG3	5'-AMP-activated protein kinase subunit gamma-3	3	0.921309	0.325599	2.82958	0.0103559	604
Q7Z3G6	PRICKLE2	Prickle-like protein 2	2	0.914235	0.229348	3.98624	0.0040264	605
Q6NTF9	RHBDD2	Rhomboid domain-containing protein 2	2	0.912728	0.209215	4.36263	0.00240416	606
P49754	VPS41	Vacuolar protein sorting-associated protein 41 homolog	5	0.911172	0.137439	6.62966	1.86e-06	607
Q99627	COPS8	COP9 signalosome complex subunit 8	2	0.909213	0.182414	4.98433	0.00107366	608
Q8IZA0	KIAA0319L	Dyslexia-associated protein KIAA0319-like protein	6	0.908342	0.254159	3.57391	0.00190004	609
P51148	RAB5C	Ras-related protein Rab-5C	4	0.892001	0.193096	4.61948	0.000165673	610
Q99700	ATXN2	Ataxin-2	8	0.880706	0.17104	5.14913	4.88e-05	611
Q96G23	CERS2	Ceramide synthase 2	2	0.880369	0.272647	3.22897	0.0120755	612
P0C2W1	FBXO45	F-box/SPRY domain-containing protein 1	2	0.868404	0.0697112	12.4572	4.95e-06	613
Q14596	NBR1	Next to BRCA1 gene 1 protein	2	0.861438	0.16399	5.25298	6.48e-05	614
Q12965	MYO1E	Unconventional myosin-Ie	8	0.847405	0.199328	4.25131	0.000390902	615
P11441	UBL4A	Ubiquitin-like protein 4A	2	0.8379	0.102557	8.17008	7.97e-05	616
Q13042	CDC16	Cell division cycle protein 16 homolog	5	0.836702	0.159519	5.24516	3.92e-05	617
Q6ZSR9	Q6ZSR9	Uncharacterized protein FLJ45252	3	0.835412	0.339193	2.46294	0.0240901	618
O75044	SRGAP2	SLIT-ROBO Rho GTPase-activating protein 2	9	0.82647	0.135771	6.08724	5.98e-06	619
Q92797	SYMPK	Symplekin	3	0.82624	0.208617	3.96055	0.00545783	620
Q8WU79	SMAP2	Stromal membrane-associated protein 2	3	0.811248	0.203236	3.99166	0.000717372	621
O95487	SEC24B	Protein transport protein Sec24B	17	0.80572	0.100556	8.01263	1.14e-07	622
Q00587	CDC42EP1	Cdc42 effector protein 1	5	0.804059	0.111902	7.18537	5.88e-07	623
Q8TEW0	PARD3	Partitioning defective 3 homolog	6	0.796655	0.132893	5.99472	7.33e-06	624
Q15904	ATP6AP1	V-type proton ATPase subunit S1	2	0.790867	0.144762	5.46321	2.39e-05	625
Q8WXA3	RUFY2	RUN and FYVE domain-containing protein 2	5	0.788457	0.0985817	7.99801	1.17e-07	626
Q99943	AGPAT1	1-acyl-sn-glycerol-3-phosphate acyltransferase alpha	3	0.78503	0.13045	6.01787	6.97e-06	627
P04439	HLA-A	HLA class I histocompatibility antigen, A alpha chain	4	0.773469	0.0871043	8.8798	2.24e-08	628
Q9UBH6	XPR1	Xenotropic and polytropic retrovirus receptor 1	2	0.771921	0.196503	3.92829	0.000831912	629
Q9BYV6	TRIM55	Tripartite motif-containing protein 55	4	0.762693	0.0821296	9.28645	1.08e-08	630
P23458	JAK1	Tyrosine-protein kinase JAK1	6	0.759328	0.169417	4.48202	0.000228133	631
Q8WUY8	NAT14	N-acetyltransferase 14	2	0.758774	0.265042	2.86285	0.00961831	632
O75348	ATP6V1G1	V-type proton ATPase subunit G 1	2	0.75347	0.175228	4.29995	0.000431144	633
P35606	COPB2	Coatomer subunit beta'	21	0.749715	0.0806675	9.2939	1.07e-08	634
Q9Y4X5	ARIH1	E3 ubiquitin-protein ligase ARIH1	5	0.74609	0.238922	3.12274	0.0141699	635
Q9Y2V7	COG6	Conserved oligomeric Golgi complex subunit 6	6	0.730907	0.209191	3.49398	0.00228679	636
P35568	IRS1	Insulin receptor substrate 1	5	0.729635	0.27167	2.68573	0.0146324	637
Q6PJI9	WDR59	GATOR complex protein WDR59	2	0.725758	0.118937	6.10205	0.000288817	638
P53621	COPA	Coatomer subunit alpha	50	0.713531	0.055189	12.9289	3.6e-11	639
Q13409	DYNC1I2	Cytoplasmic dynein 1 intermediate chain 2	4	0.711502	0.183162	3.88456	0.000921421	640
Q15025	TNIP1	TNFAIP3-interacting protein 1	2	0.70884	0.103746	6.83243	1.22e-06	641
Q8TEX9	IPO4	Importin-4	7	0.708474	0.15889	4.45891	0.000240759	642
P54727	RAD23B	UV excision repair protein RAD23 homolog B	5	0.705189	0.109646	6.43149	2.84e-06	643
Q96K37	SLC35E1	Solute carrier family 35 member E1	2	0.695634	0.115529	6.02127	6.91e-06	644
Q9NRL3	STRN4	Striatin-4	3	0.691154	0.0897451	7.7013	4.2e-07	645
Q92805	GOLGA1	Golgin subfamily A member 1	10	0.682811	0.1419	4.8119	0.000106046	646
O15243	LEPROT	Leptin receptor gene-related protein	2	0.67769	0.160715	4.21672	0.00292888	647
Q9H269	VPS16	Vacuolar protein sorting-associated protein 16 homolog	6	0.676319	0.0812337	8.32559	6.26e-08	648
P40121	CAPG	Macrophage-capping protein	3	0.676224	0.214655	3.15029	0.00503556	649
P61221	ABCE1	ATP-binding cassette sub-family E member 1	11	0.670246	0.0655978	10.2175	2.2e-09	650
Q96JI7	SPG11	Spatacsin	4	0.663429	0.130808	5.07178	5.83e-05	651
P30519	HMOX2	Heme oxygenase 2	3	0.660271	0.291113	2.26809	0.034553	652
Q0D2I5	IFFO1	Intermediate filament family orphan 1	2	0.657315	0.215669	3.04779	0.00727349	653
Q658Y4	FAM91A1	Protein FAM91A1	2	0.655197	0.138252	4.73916	0.000125495	654
Q9Y3F4	STRAP	Serine-threonine kinase receptor-associated protein	12	0.654012	0.0675787	9.67779	5.47e-09	655
P40616	ARL1	ADP-ribosylation factor-like protein 1	6	0.653435	0.110725	5.90141	9e-06	656
Q7Z406	MYH14	Myosin-14	3	0.651994	0.190849	3.41629	0.00273656	657
Q8TF42	UBASH3B	Ubiquitin-associated and SH3 domain-containing protein B	3	0.648137	0.0767161	8.44852	4.97e-08	658
Q9Y6I9	TEX264	Testis-expressed protein 264	3	0.645437	0.16257	3.9702	0.000754281	659
P49137	MAPKAPK2	MAP kinase-activated protein kinase 2	2	0.634981	0.141747	4.47966	0.000329791	660
O75915	ARL6IP5	PRA1 family protein 3	3	0.627744	0.121307	5.17484	4.6e-05	661
Q13190	STX5	Syntaxin-5	2	0.6258	0.163326	3.8316	0.00122221	662
O15056	SYNJ2	Synaptojanin-2	7	0.621456	0.19878	3.12636	0.0053171	663
Q16585	SGCB	Beta-sarcoglycan	4	0.62062	0.214222	2.89709	0.0100241	664
Q92542	NCSTN	Nicastrin	2	0.616013	0.190343	3.23634	0.00413802	665
O75643	SNRNP200	U5 small nuclear ribonucleoprotein 200 kDa helicase	7	0.611942	0.2429	2.51932	0.0208718	666
P11234	RALB	Ras-related protein Ral-B	2	0.606976	0.199937	3.03583	0.00652684	667
O14976	GAK	Cyclin-G-associated kinase	13	0.604934	0.0606769	9.96975	3.33e-09	668
P40818	USP8	Ubiquitin carboxyl-terminal hydrolase 8	4	0.603932	0.143193	4.21762	0.000422932	669
P27448	MARK3	MAP/microtubule affinity-regulating kinase 3	3	0.603635	0.167658	3.60039	0.00697837	670
Q9H2M9	RAB3GAP2	Rab3 GTPase-activating protein non-catalytic subunit	13	0.593842	0.0923472	6.43054	2.85e-06	671
Q12955	ANK3	Ankyrin-3	4	0.593238	0.111767	5.3078	3.4e-05	672
Q5HYI8	RABL3	Rab-like protein 3	2	0.592117	0.0635359	9.31941	1.62e-08	673
Q3V6T2	CCDC88A	Girdin	3	0.584649	0.124518	4.69529	0.000157589	674
O43399	TPD52L2	Tumor protein D54	2	0.581158	0.156079	3.72349	0.00584203	675
O14920	IKBKB	Inhibitor of nuclear factor kappa-B kinase subunit beta	4	0.571773	0.118075	4.84247	0.000113133	676
Q13326	SGCG	Gamma-sarcoglycan	2	0.567948	0.195182	2.90984	0.0226657	677
P01889	HLA-B	HLA class I histocompatibility antigen, B alpha chain	3	0.565567	0.177737	3.18204	0.00468423	678
P30419	NMT1	Glycylpeptide N-tetradecanoyltransferase 1	5	0.564882	0.142651	3.95988	0.000772698	679
Q5GLZ8	HERC4	Probable E3 ubiquitin-protein ligase HERC4	2	0.563321	0.165289	3.40809	0.00924915	680
Q9Y4F5	CEP170B	Centrosomal protein of 170 kDa protein B	9	0.561425	0.093497	6.00473	7.17e-06	681
Q9Y508	RNF114	E3 ubiquitin-protein ligase RNF114	2	0.558879	0.213093	2.6227	0.0172549	682
Q9UPU9	SAMD4A	Protein Smaug homolog 1	5	0.555731	0.0936698	5.93288	1.04e-05	683
Q0D2K2	KLHL30	Kelch-like protein 30	2	0.55437	0.0744559	7.44561	6.71e-07	684
O00767	SCD	Acyl-CoA desaturase	3	0.554227	0.199309	2.78074	0.0238972	685
Q96JG6	VPS50	Syndetin	12	0.550547	0.0812201	6.77846	1.36e-06	686
Q13627	DYRK1A	Dual specificity tyrosine-phosphorylation-regulated kinase 1A	4	0.543698	0.150288	3.61771	0.00171624	687
Q9Y485	DMXL1	DmX-like protein 1	4	0.542142	0.138355	3.91849	0.000922989	688
Q15370	ELOB	Elongin-B	3	0.541781	0.134449	4.02963	0.000656423	689
P98082	DAB2	Disabled homolog 2	7	0.541275	0.12773	4.23764	0.000403596	690
Q9P212	PLCE1	1-phosphatidylinositol 4,5-bisphosphate phosphodiesterase epsilon-1	3	0.53815	0.117649	4.57418	0.00256138	691
Q8N1B4	VPS52	Vacuolar protein sorting-associated protein 52 homolog	13	0.537717	0.0867718	6.19691	4.71e-06	692
Q16555	DPYSL2	Dihydropyrimidinase-related protein 2	15	0.537453	0.09778	5.49655	2.22e-05	693
Q9UPQ9	TNRC6B	Trinucleotide repeat-containing gene 6B protein	12	0.528594	0.143867	3.67419	0.00150497	694
P53365	ARFIP2	Arfaptin-2	4	0.523039	0.19514	2.68032	0.0143835	695
Q12907	LMAN2	Vesicular integral-membrane protein VIP36	8	0.521331	0.0976068	5.34113	3.15e-05	696
Q9UHV9	PFDN2	Prefoldin subunit 2	3	0.516863	0.174513	2.96174	0.00771126	697
P50402	EMD	Emerin	8	0.510774	0.0673403	7.58497	2.63e-07	698
Q7Z3V4	UBE3B	Ubiquitin-protein ligase E3B	4	0.509993	0.107814	4.7303	0.00148236	699
Q9H061	TMEM126A	Transmembrane protein 126A	3	0.508073	0.146166	3.476	0.00238391	700
Q99683	MAP3K5	Mitogen-activated protein kinase kinase kinase 5	11	0.506157	0.148161	3.41625	0.00273679	701
Q15437	SEC23B	Protein transport protein Sec23B	7	0.502741	0.102671	4.89664	8.72e-05	702
Q5TBA9	FRY	Protein furry homolog	11	0.499193	0.0723368	6.90095	1.06e-06	703
O00418	EEF2K	Eukaryotic elongation factor 2 kinase	2	0.498703	0.153447	3.24999	0.0044455	704
Q9UEY8	ADD3	Gamma-adducin	7	0.498473	0.111452	4.47253	0.000233233	705
Q2M2I8	AAK1	AP2-associated protein kinase 1	12	0.496667	0.079086	6.2801	3.94e-06	706
O95382	MAP3K6	Mitogen-activated protein kinase kinase kinase 6	5	0.49386	0.152467	3.23914	0.00411156	707
O14579	COPE	Coatomer subunit epsilon	6	0.492011	0.132602	3.71043	0.00138321	708
Q8WTW3	COG1	Conserved oligomeric Golgi complex subunit 1	10	0.491051	0.155284	3.16228	0.00489995	709
P48507	GCLM	Glutamate--cysteine ligase regulatory subunit	4	0.489999	0.163911	2.98942	0.0173494	710
A4D1P6	WDR91	WD repeat-containing protein 91	3	0.489642	0.170068	2.87909	0.00927659	711
Q99471	PFDN5	Prefoldin subunit 5	2	0.484633	0.077692	6.23787	4.31e-06	712
P51572	BCAP31	B-cell receptor-associated protein 31	3	0.481016	0.140633	3.42036	0.002711	713
Q5TF39	MFSD4B	Sodium-dependent glucose transporter 1	4	0.479205	0.113524	4.22117	0.00291119	714
Q9NYJ8	TAB2	TGF-beta-activated kinase 1 and MAP3K7-binding protein 2	3	0.477572	0.128821	3.70724	0.00161244	715
Q9HAS0	C17orf75	Protein Njmu-R1	4	0.47161	0.167485	2.81583	0.0106765	716
Q13795	ARFRP1	ADP-ribosylation factor-related protein 1	3	0.470099	0.107671	4.36607	0.000332412	717
Q15042	RAB3GAP1	Rab3 GTPase-activating protein catalytic subunit	10	0.469017	0.105231	4.45701	0.000241825	718
Q7Z3E5	ARMC9	LisH domain-containing protein ARMC9	6	0.460281	0.145889	3.155	0.0049818	719
Q9UIA9	XPO7	Exportin-7	15	0.454464	0.0834667	5.44485	2.49e-05	720
Q96EP0	RNF31	E3 ubiquitin-protein ligase RNF31	4	0.453849	0.155856	2.91198	0.00862028	721
P10644	PRKAR1A	cAMP-dependent protein kinase type I-alpha regulatory subunit	6	0.452841	0.134626	3.3637	0.00308921	722
P61981	YWHAG	14-3-3 protein gamma	8	0.450339	0.0732479	6.14814	5.24e-06	723
Q96F86	EDC3	Enhancer of mRNA-decapping protein 3	3	0.449482	0.129158	3.48008	0.00250605	724
P52788	SMS	Spermine synthase	2	0.448717	0.133283	3.36664	0.00306836	725
Q15031	LARS2	Probable leucine--tRNA ligase, mitochondrial	2	0.447544	0.100967	4.43259	0.000255997	726
Q7L8L6	FASTKD5	FAST kinase domain-containing protein 5, mitochondrial	5	0.444171	0.0977403	4.5444	0.000197283	727
P35573	AGL	Glycogen debranching enzyme	12	0.442155	0.132338	3.34111	0.00325403	728
Q6RW13	AGTRAP	Type-1 angiotensin II receptor-associated protein	2	0.441961	0.12401	3.56393	0.00194457	729
Q14240	EIF4A2	Eukaryotic initiation factor 4A-II	8	0.441817	0.08754	5.04704	6.17e-05	730
Q9Y450	HBS1L	HBS1-like protein	11	0.437641	0.0844648	5.18134	4.54e-05	731
O75592	MYCBP2	E3 ubiquitin-protein ligase MYCBP2	40	0.437222	0.0595424	7.34304	4.27e-07	732
Q93100	PHKB	Phosphorylase b kinase regulatory subunit beta	7	0.429424	0.109721	3.91379	0.000860581	733
O43318	MAP3K7	Mitogen-activated protein kinase kinase kinase 7	3	0.426476	0.103734	4.11123	0.000655634	734
Q96CN4	EVI5L	EVI5-like protein	3	0.426473	0.122034	3.4947	0.00814211	735
Q9H267	VPS33B	Vacuolar protein sorting-associated protein 33B	2	0.424673	0.127916	3.31993	0.0105411	736
Q9UJW0	DCTN4	Dynactin subunit 4	7	0.422815	0.104835	4.03314	0.000651067	737
P60228	EIF3E	Eukaryotic translation initiation factor 3 subunit E	11	0.41397	0.0584225	7.08579	7.21e-07	738
P67775	PPP2CA	Serine/threonine-protein phosphatase 2A catalytic subunit alpha isoform	2	0.409371	0.0745386	5.49206	2.24e-05	739
Q8TAT6	NPLOC4	Nuclear protein localization protein 4 homolog	8	0.404579	0.0775412	5.21759	4.18e-05	740
P31153	MAT2A	S-adenosylmethionine synthase isoform type-2	7	0.399848	0.119037	3.35903	0.00312265	741
O00189	AP4M1	AP-4 complex subunit mu-1	4	0.397759	0.084675	4.69748	0.000138228	742
Q15121	PEA15	Astrocytic phosphoprotein PEA-15	3	0.396783	0.0728895	5.44362	0.000613333	743
P13473	LAMP2	Lysosome-associated membrane glycoprotein 2	4	0.396053	0.121599	3.25703	0.0039466	744
P13807	GYS1	Glycogen [starch] synthase, muscle	11	0.395582	0.106685	3.70793	0.00139128	745
Q9Y266	NUDC	Nuclear migration protein nudC	8	0.394471	0.0693246	5.6902	1.44e-05	746
P13489	RNH1	Ribonuclease inhibitor	15	0.394096	0.0613369	6.42511	2.88e-06	747
P42345	MTOR	Serine/threonine-protein kinase mTOR	27	0.389066	0.0839242	4.63593	0.00015946	748
Q99873	PRMT1	Protein arginine N-methyltransferase 1	10	0.388577	0.120834	3.2158	0.00433687	749
Q9P2E3	ZNFX1	NFX1-type zinc finger-containing protein 1	8	0.384701	0.0848485	4.53397	0.000202128	750
O15355	PPM1G	Protein phosphatase 1G	3	0.383132	0.139935	2.73792	0.0255312	751
Q63HN8	RNF213	E3 ubiquitin-protein ligase RNF213	31	0.382332	0.0596554	6.409	2.98e-06	752
Q9HD45	TM9SF3	Transmembrane 9 superfamily member 3	7	0.380939	0.104463	3.64665	0.00160459	753
Q9ULH1	ASAP1	Arf-GAP with SH3 domain, ANK repeat and PH domain-containing protein 1	5	0.380515	0.0986415	3.85755	0.000981416	754
P16989	YBX3	Y-box-binding protein 3	7	0.379497	0.0718562	5.28134	3.61e-05	755
O14744	PRMT5	Protein arginine N-methyltransferase 5	3	0.375462	0.0825793	4.54669	0.000196234	756
O15118	NPC1	NPC intracellular cholesterol transporter 1	2	0.373844	0.117764	3.17452	0.0131052	757
Q9UI12	ATP6V1H	V-type proton ATPase subunit H	15	0.37281	0.0692401	5.3843	2.86e-05	758
Q9H2U1	DHX36	ATP-dependent DNA/RNA helicase DHX36	14	0.369247	0.0552041	6.68875	1.65e-06	759
Q8NBV4	PLPP7	Inactive phospholipid phosphatase 7	3	0.369099	0.16232	2.2739	0.0341417	760
Q8NBF2	NHLRC2	NHL repeat-containing protein 2	8	0.368629	0.0582147	6.33223	3.52e-06	761
Q9NP61	ARFGAP3	ADP-ribosylation factor GTPase-activating protein 3	10	0.36368	0.117925	3.08401	0.00585324	762
P21281	ATP6V1B2	V-type proton ATPase subunit B, brain isoform	5	0.360011	0.132044	2.72645	0.013002	763
Q9NXC5	MIOS	GATOR complex protein MIOS	4	0.357886	0.0916259	3.90595	0.000876506	764
Q13315	ATM	Serine-protein kinase ATM	7	0.355119	0.0671239	5.29051	3.54e-05	765
Q96AG3	SLC25A46	Solute carrier family 25 member 46	2	0.352733	0.13287	2.65472	0.0152092	766
P54619	PRKAG1	5'-AMP-activated protein kinase subunit gamma-1	10	0.348656	0.0868992	4.01219	0.000683757	767
P51858	HDGF	Hepatoma-derived growth factor	7	0.348341	0.142556	2.44354	0.023943	768
P53618	COPB1	Coatomer subunit beta	34	0.346775	0.0560035	6.19203	4.76e-06	769
P47755	CAPZA2	F-actin-capping protein subunit alpha-2	7	0.345727	0.0704728	4.90582	8.54e-05	770
Q02318	CYP27A1	Sterol 26-hydroxylase, mitochondrial	3	0.345659	0.126063	2.74195	0.0125669	771
O14980	XPO1	Exportin-1	33	0.341474	0.0298064	11.4564	3.07e-10	772
Q08AF3	SLFN5	Schlafen family member 5	6	0.3396	0.100146	3.39105	0.0029006	773
Q96KP4	CNDP2	Cytosolic non-specific dipeptidase	6	0.337172	0.108949	3.09478	0.00571211	774
Q8IYI6	EXOC8	Exocyst complex component 8	8	0.336757	0.0921419	3.65476	0.00157457	775
Q86YR5	GPSM1	G-protein-signaling modulator 1	4	0.335821	0.0892671	3.76198	0.00552868	776
Q9Y2E4	DIP2C	Disco-interacting protein 2 homolog C	9	0.334447	0.0653523	5.11759	5.25e-05	777
Q9Y679	AUP1	Ancient ubiquitous protein 1	6	0.327757	0.0580675	5.64442	1.59e-05	778
P60953	CDC42	Cell division control protein 42 homolog	6	0.325457	0.0796905	4.08401	0.000578036	779
P14324	FDPS	Farnesyl pyrophosphate synthase	7	0.321685	0.10948	2.93831	0.00812712	780
Q5VIR6	VPS53	Vacuolar protein sorting-associated protein 53 homolog	11	0.314798	0.0708935	4.44044	0.000251351	781
Q9NXN4	GDAP2	Ganglioside-induced differentiation-associated protein 2	2	0.312625	0.0909524	3.43724	0.00260739	782
P51149	RAB7A	Ras-related protein Rab-7a	12	0.309645	0.0797841	3.88103	0.000929042	783
Q7Z3J2	VPS35L	VPS35 endosomal protein sorting factor-like	13	0.309594	0.117915	2.62558	0.0162036	784
Q12893	TMEM115	Transmembrane protein 115	4	0.306219	0.108213	2.82977	0.0103516	785
P31483	TIA1	Nucleolysin TIA-1 isoform p40	4	0.304823	0.12663	2.40718	0.0258547	786
Q92974	ARHGEF2	Rho guanine nucleotide exchange factor 2	41	0.301148	0.0327567	9.1935	1.28e-08	787
Q96EK7	FAM120B	Constitutive coactivator of peroxisome proliferator-activated receptor gamma	9	0.30035	0.125769	2.3881	0.0269139	788
P51116	FXR2	Fragile X mental retardation syndrome-related protein 2	6	0.298646	0.0556936	5.3623	3.01e-05	789
P57088	TMEM33	Transmembrane protein 33	7	0.296564	0.105301	2.81633	0.0106645	790
P35998	PSMC2	26S proteasome regulatory subunit 7	17	0.288916	0.0590183	4.89536	8.75e-05	791
P57678	GEMIN4	Gem-associated protein 4	15	0.283666	0.0980498	2.89308	0.00899187	792
Q96S66	CLCC1	Chloride channel CLIC-like protein 1	3	0.28121	0.0799945	3.51536	0.00789933	793
O60841	EIF5B	Eukaryotic translation initiation factor 5B	15	0.279362	0.086247	3.2391	0.00411197	794
O95415	BRI3	Brain protein I3	2	0.275031	0.0978354	2.81116	0.0111491	795
Q9BZ29	DOCK9	Dedicator of cytokinesis protein 9	17	0.274778	0.0584104	4.70427	0.000136068	796
Q8IWX7	UNC45B	Protein unc-45 homolog B	50	0.26875	0.0595426	4.51358	0.000211959	797
Q15327	ANKRD1	Ankyrin repeat domain-containing protein 1	5	0.268683	0.117116	2.29415	0.0327419	798
Q96AQ6	PBXIP1	Pre-B-cell leukemia transcription factor-interacting protein 1	15	0.266831	0.0958856	2.78281	0.0114851	799
Q92625	ANKS1A	Ankyrin repeat and SAM domain-containing protein 1A	9	0.261256	0.0999335	2.6143	0.0166048	800
Q9ULX6	AKAP8L	A-kinase anchor protein 8-like	6	0.260198	0.0883892	2.94377	0.00802832	801
Q9H3N1	TMX1	Thioredoxin-related transmembrane protein 1	5	0.257876	0.109992	2.34451	0.0294873	802
P61586	RHOA	Transforming protein RhoA	2	0.257407	0.093476	2.75372	0.0122456	803
P50570	DNM2	Dynamin-2	14	0.256918	0.0468466	5.48424	2.28e-05	804
P46459	NSF	Vesicle-fusing ATPase	26	0.254752	0.0523555	4.86582	9.36e-05	805
Q92530	PSMF1	Proteasome inhibitor PI31 subunit	3	0.254165	0.046275	5.4925	0.000578846	806
Q10567	AP1B1	AP-1 complex subunit beta-1	9	0.252856	0.105733	2.39147	0.0267243	807
P50990	CCT8	T-complex protein 1 subunit theta	20	0.250354	0.0859459	2.91293	0.00860199	808
Q9Y3T9	NOC2L	Nucleolar complex protein 2 homolog	6	0.248768	0.0849432	2.92864	0.00830495	809
Q9NPQ8	RIC8A	Synembryn-A	7	0.248631	0.0905057	2.74713	0.0124245	810
A2RRP1	NBAS	Neuroblastoma-amplified sequence	22	0.2483	0.0606679	4.09278	0.00056631	811
O60610	DIAPH1	Protein diaphanous homolog 1	10	0.247336	0.069327	3.56767	0.00192772	812
Q9HAV4	XPO5	Exportin-5	5	0.24304	0.0795	3.05711	0.00622059	813
P61201	COPS2	COP9 signalosome complex subunit 2	5	0.240724	0.08352	2.88223	0.00921203	814
Q9BTU6	PI4K2A	Phosphatidylinositol 4-kinase type 2-alpha	10	0.234421	0.0647559	3.62008	0.00170683	815
Q8TDY2	RB1CC1	RB1-inducible coiled-coil protein 1	7	0.233185	0.0869743	2.68108	0.0152517	816
Q8TDZ2	MICAL1	[F-actin]-monooxygenase MICAL1	23	0.219279	0.0569321	3.85158	0.000995198	817
O14617	AP3D1	AP-3 complex subunit delta-1	23	0.214814	0.0459106	4.67896	0.000144295	818
Q9UEW8	STK39	STE20/SPS1-related proline-alanine-rich protein kinase	7	0.20975	0.0612589	3.42399	0.00268834	819
Q04446	GBE1	1,4-alpha-glucan-branching enzyme	15	0.201801	0.0838594	2.40642	0.0258961	820
Q96P70	IPO9	Importin-9	16	0.197448	0.0579121	3.40944	0.00278015	821
P0DMV9	HSPA1B	Heat shock 70 kDa protein 1B	11	0.194428	0.0614296	3.16506	0.00486906	822
Q9HD20	ATP13A1	Manganese-transporting ATPase 13A1	8	0.19282	0.0555236	3.47276	0.00240183	823
P49588	AARS1	Alanine--tRNA ligase, cytoplasmic	21	0.190029	0.0717975	2.64673	0.0154759	824
Q92945	KHSRP	Far upstream element-binding protein 2	13	0.189704	0.068783	2.75801	0.0121305	825
P30041	PRDX6	Peroxiredoxin-6	15	0.186705	0.0466675	4.00075	0.000702284	826
Q8IY17	PNPLA6	Patatin-like phospholipase domain-containing protein 6	17	0.179921	0.0700283	2.56927	0.0183019	827
P26639	TARS1	Threonine--tRNA ligase 1, cytoplasmic	15	0.172422	0.0689282	2.50147	0.021167	828
O60662	KLHL41	Kelch-like protein 41	26	0.160347	0.0582105	2.75461	0.0122217	829
O60313	OPA1	Dynamin-like 120 kDa protein, mitochondrial	29	0.15334	0.0454095	3.37683	0.00299724	830
P30536	TSPO	Translocator protein	2	0.149015	0.061984	2.40409	0.0260237	831
P14868	DARS1	Aspartate--tRNA ligase, cytoplasmic	26	0.141458	0.0381448	3.70844	0.00138962	832
P55291	CDH15	Cadherin-15	19	0.133772	0.0520538	2.56989	0.0182773	833
Q9NVE7	PANK4	4'-phosphopantetheine phosphatase	16	0.130912	0.0485124	2.69852	0.0138226	834
P51114	FXR1	Fragile X mental retardation syndrome-related protein 1	20	0.083552	0.0324013	2.57866	0.017935	835
A1L0T0	ILVBL	2-hydroxyacyl-CoA lyase 2	12	0.083258	0.0362282	2.29815	0.0324716	836
