# Supplementary material for: Regulated dynamic subcellular GLUT4 localization revealed by proximal proteome mapping in human muscle cells
Source: J Cell Sci. 2023 Dec 21;136(23):jcs261454. doi: 10.1242/jcs.261454 (PMC10753500; doi:10.1242/jcs.261454)
Supplement: Table S5. F5Y-GLUT4-APEX2 proximal proteome in PF739 stimulated SKM cells. [file joces-136-261454-TableS5.xlsx]

## Sheet: Sheet1
F5Y-GLUT4-APEX2 proximal proteome in PF739 stimulated SKM cells. Analyses of 6 independent experiments.
In Stimulated but not unstimulated F5Y-GLUT4 proximal proteome
								number
Protein	Gene	Description	NumPeptides	log2 Mass Spec Intensity ratios: PF739 stimulated contrasted to No biotin phenol negative control	Standard Error	t.ratio	p.value signifcant using Benjamini-Hochberg correction for multiple testing, alpha < 0.05.
Q2M2I8	AAK1	AP2-associated protein kinase 1	12	0.547302	0.136981	3.99546	0.000711031	1
Q9BTE6	AARSD1	Alanyl-tRNA editing protein Aarsd1	6	0.822735	0.233848	3.51825	0.00216179	2
P28288	ABCD3	ATP-binding cassette sub-family D member 3	11	0.610103	0.185628	3.28671	0.00368714	3
P61221	ABCE1	ATP-binding cassette sub-family E member 1	11	0.708213	0.113619	6.23325	4.36e-06	4
Q8IZP0	ABI1	Abl interactor 1	4	1.94672	0.322053	6.04472	6.57e-06	5
Q15018	ABRAXAS2	BRISC complex subunit Abraxas 2	4	1.17737	0.270368	4.35469	0.000307031	6
Q9H3P7	ACBD3	Golgi resident protein GCP60	16	1.00246	0.185499	5.40412	2.73e-05	7
P53396	ACLY	ATP-citrate synthase	24	0.33808	0.129246	2.6158	0.0165511	8
Q8WXI4	ACOT11	Acyl-coenzyme A thioesterase 11	6	1.05861	0.333777	3.17162	0.00479678	9
P55196	AFDN	Afadin	2	1.9567	0.391195	5.00185	0.000109156	10
P52594	AGFG1	Arf-GAP domain and FG repeat-containing protein 1	10	1.27593	0.1911	6.67676	1.69e-06	11
Q99943	AGPAT1	1-acyl-sn-glycerol-3-phosphate acyltransferase alpha	3	0.782444	0.225946	3.46298	0.00245682	12
Q09666	AHNAK	Neuroblast differentiation-associated protein AHNAK	264	0.404966	0.048498	8.35016	5.98e-08	13
Q8IVF2	AHNAK2	Protein AHNAK2	61	0.437858	0.0925249	4.73232	0.000127499	14
Q12904	AIMP1	Aminoacyl tRNA synthase complex-interacting multifunctional protein 1	14	0.936235	0.127588	7.33795	4.31e-07	15
Q13155	AIMP2	Aminoacyl tRNA synthase complex-interacting multifunctional protein 2	11	0.866089	0.109879	7.88219	1.46e-07	16
Q96IF1	AJUBA	LIM domain-containing protein ajuba	9	1.47193	0.256147	5.74645	1.54e-05	17
Q92667	AKAP1	A-kinase anchor protein 1, mitochondrial	17	1.23174	0.178193	6.9124	1.03e-06	18
Q02952	AKAP12	A-kinase anchor protein 12	27	0.525459	0.145429	3.61318	0.00173443	19
Q12802	AKAP13	A-kinase anchor protein 13	59	0.819857	0.105675	7.75832	1.87e-07	20
Q9Y2D5	AKAP2	A-kinase anchor protein 2	12	0.783096	0.137192	5.70804	1.38e-05	21
P00352	ALDH1A1	Retinal dehydrogenase 1	19	0.760872	0.113498	6.70381	1.59e-06	22
P04075	ALDOA	Fructose-bisphosphate aldolase A	19	0.239656	0.110468	2.16946	0.042272	23
Q96L96	ALPK3	Alpha-protein kinase 3	41	0.792537	0.100447	7.89014	1.44e-07	24
Q01484	ANK2	Ankyrin-2	20	0.742337	0.132107	5.61923	1.69e-05	25
Q12955	ANK3	Ankyrin-3	4	0.641907	0.193586	3.31587	0.00344841	26
O15084	ANKRD28	Serine/threonine-protein phosphatase 6 regulatory ankyrin repeat subunit A	2	2.03676	0.412633	4.93601	0.00114077	27
P04083	ANXA1	Annexin A1	15	0.475641	0.177208	2.68408	0.0142661	28
P50995	ANXA11	Annexin A11	22	1.11514	0.134832	8.27058	6.95e-08	29
P08133	ANXA6	Annexin A6	53	1.18391	0.108048	10.9572	6.66e-10	30
P20073	ANXA7	Annexin A7	23	0.886589	0.149039	5.94872	8.11e-06	31
O43747	AP1G1	AP-1 complex subunit gamma-1	17	1.07862	0.0929747	11.6012	2.46e-10	32
O95782	AP2A1	AP-2 complex subunit alpha-1	25	0.240867	0.108512	2.21971	0.0381617	33
P63010	AP2B1	AP-2 complex subunit beta	15	0.43645	0.0868491	5.02538	6.48e-05	34
O00203	AP3B1	AP-3 complex subunit beta-1	24	0.450252	0.100501	4.48007	0.000229169	35
O14617	AP3D1	AP-3 complex subunit delta-1	23	0.20363	0.0795196	2.56075	0.0186407	36
Q9Y6B7	AP4B1	AP-4 complex subunit beta-1	3	0.552245	0.185641	2.9748	0.00748844	37
Q9UPM8	AP4E1	AP-4 complex subunit epsilon-1	17	0.651633	0.138576	4.70237	0.000136669	38
O00189	AP4M1	AP-4 complex subunit mu-1	4	0.405264	0.146661	2.76326	0.0119911	39
Q8N6T3	ARFGAP1	ADP-ribosylation factor GTPase-activating protein 1	10	0.387207	0.133224	2.90644	0.00872761	40
Q8N6H7	ARFGAP2	ADP-ribosylation factor GTPase-activating protein 2	9	1.23529	0.292699	4.22032	0.000420267	41
Q9Y6D6	ARFGEF1	Brefeldin A-inhibited guanine nucleotide-exchange protein 1	23	1.13869	0.270836	4.20437	0.000436243	42
Q9Y6D5	ARFGEF2	Brefeldin A-inhibited guanine nucleotide-exchange protein 2	23	0.411736	0.173205	2.37716	0.0275396	43
Q13795	ARFRP1	ADP-ribosylation factor-related protein 1	3	0.449314	0.175826	2.55544	0.0193344	44
Q9HCE6	ARHGEF10L	Rho guanine nucleotide exchange factor 10-like protein	4	0.514644	0.170307	3.02187	0.0067357	45
Q96PE2	ARHGEF17	Rho guanine nucleotide exchange factor 17	20	0.379679	0.0879746	4.31578	0.000336236	46
Q92974	ARHGEF2	Rho guanine nucleotide exchange factor 2	41	0.325462	0.0567362	5.73641	1.3e-05	47
Q15052	ARHGEF6	Rho guanine nucleotide exchange factor 6	21	1.16388	0.157334	7.39751	3.82e-07	48
Q14155	ARHGEF7	Rho guanine nucleotide exchange factor 7	10	0.636254	0.111453	5.7087	1.38e-05	49
P40616	ARL1	ADP-ribosylation factor-like protein 1	6	0.575731	0.191782	3.00201	0.0070439	50
O75915	ARL6IP5	PRA1 family protein 3	3	0.510656	0.21011	2.43043	0.0246168	51
Q9UBL0	ARPP21	cAMP-regulated phosphoprotein 21	10	0.977063	0.245352	3.98229	0.000733267	52
Q9ULH1	ASAP1	Arf-GAP with SH3 domain, ANK repeat and PH domain-containing protein 1	5	0.388459	0.170852	2.27366	0.0341586	53
Q8TDY4	ASAP3	Arf-GAP with SH3 domain, ANK repeat and PH domain-containing protein 3	10	0.437747	0.158196	2.76712	0.0118896	54
Q9Y4P1	ATG4B	Cysteine protease ATG4B	7	0.831623	0.165989	5.01012	6.72e-05	55
Q7Z3C6	ATG9A	Autophagy-related protein 9A	12	1.08449	0.184756	5.86986	9.65e-06	56
Q13315	ATM	Serine-protein kinase ATM	7	0.42335	0.116262	3.64135	0.00162448	57
O00244	ATOX1	Copper transport protein ATOX1	2	1.2524	0.293684	4.26444	0.000418991	58
Q9UN42	ATP1B4	Protein ATP1B4	3	1.34946	0.381342	3.53872	0.00763415	59
Q15904	ATP6AP1	V-type proton ATPase subunit S1	2	0.785124	0.250736	3.13128	0.00525795	60
Q9Y487	ATP6V0A2	V-type proton ATPase 116 kDa subunit a2	11	0.880403	0.188877	4.66126	0.000150347	61
O75348	ATP6V1G1	V-type proton ATPase subunit G 1	2	0.763264	0.267664	2.85157	0.0105959	62
Q9UI12	ATP6V1H	V-type proton ATPase subunit H	15	0.397135	0.119927	3.31146	0.0034835	63
Q04656	ATP7A	Copper-transporting ATPase 1	12	1.20975	0.194693	6.21362	4.55e-06	64
Q99700	ATXN2	Ataxin-2	8	0.923041	0.29625	3.11575	0.00544667	65
Q8WWM7	ATXN2L	Ataxin-2-like protein	24	0.493963	0.130964	3.77174	0.00119902	66
Q9Y679	AUP1	Ancient ubiquitous protein 1	6	0.238601	0.100576	2.37235	0.0278187	67
O14867	BACH1	Transcription regulator protein BACH1	7	2.20918	0.384867	5.74012	1.29e-05	68
O95816	BAG2	BAG family molecular chaperone regulator 2	10	0.544337	0.0714112	7.62258	2.44e-07	69
O95817	BAG3	BAG family molecular chaperone regulator 3	22	0.512025	0.109783	4.66398	0.000149401	70
Q9UQB8	BAIAP2	Brain-specific angiogenesis inhibitor 1-associated protein 2	5	0.366954	0.171694	2.13726	0.0451143	71
P54687	BCAT1	Branched-chain-amino-acid aminotransferase, cytosolic	9	0.492215	0.161662	3.04472	0.00639724	72
Q9BXK5	BCL2L13	Bcl-2-like protein 13	5	0.649884	0.194265	3.34535	0.00322249	73
Q8TD16	BICD2	Protein bicaudal D homolog 2	29	1.25569	0.125663	9.99258	3.2e-09	74
Q9NR09	BIRC6	Baculoviral IAP repeat-containing protein 6	38	0.498402	0.13026	3.8262	0.00105594	75
Q8WUW1	BRK1	Protein BRICK1	3	0.853308	0.276646	3.08448	0.00584697	76
Q9HAS0	C17orf75	Protein Njmu-R1	4	0.734288	0.290093	2.53121	0.0198617	77
Q9H425	C1orf198	Uncharacterized protein C1orf198	11	0.525985	0.143912	3.65489	0.0015741	78
Q07021	C1QBP	Complement component 1 Q subcomponent-binding protein, mitochondrial	4	1.29852	0.18995	6.8361	1.21e-06	79
Q9HB71	CACYBP	Calcyclin-binding protein	5	0.38163	0.0966695	3.94778	0.000794868	80
P27708	CAD	CAD protein	31	0.232852	0.0922138	2.52513	0.0201223	81
Q9P1Z2	CALCOCO1	Calcium-binding and coiled-coil domain-containing protein 1	12	0.822798	0.170782	4.81784	0.000104602	82
Q13137	CALCOCO2	Calcium-binding and coiled-coil domain-containing protein 2	4	0.846102	0.354182	2.38889	0.0268695	83
Q05682	CALD1	Caldesmon	10	0.713573	0.180354	3.95652	0.000778803	84
Q13554	CAMK2B	Calcium/calmodulin-dependent protein kinase type II subunit beta	4	0.944483	0.265634	3.55558	0.00225975	85
Q13557	CAMK2D	Calcium/calmodulin-dependent protein kinase type II subunit delta	12	1.26813	0.234085	5.41741	2.65e-05	86
Q13555	CAMK2G	Calcium/calmodulin-dependent protein kinase type II subunit gamma	8	1.46496	0.221738	6.60673	1.96e-06	87
Q86VP6	CAND1	Cullin-associated NEDD8-dissociated protein 1	41	0.183003	0.0765019	2.39213	0.026687	88
Q01518	CAP1	Adenylyl cyclase-associated protein 1	16	0.534976	0.122884	4.3535	0.000307883	89
P40123	CAP2	Adenylyl cyclase-associated protein 2	22	1.30683	0.105374	12.4018	7.58e-11	90
Q14444	CAPRIN1	Caprin-1	11	1.24948	0.10771	11.6004	2.47e-10	91
P47755	CAPZA2	F-actin-capping protein subunit alpha-2	7	0.371202	0.122062	3.04108	0.00644997	92
Q86X55	CARM1	Histone-arginine methyltransferase CARM1	10	0.472204	0.0628662	7.51125	3.04e-07	93
P20810	CAST	Calpastatin	26	1.25236	0.127245	9.84209	4.13e-09	94
Q03135	CAV1	Caveolin-1	9	1.12778	0.277659	4.06176	0.000608921	95
P56539	CAV3	Caveolin-3	2	0.774651	0.234681	3.30087	0.00356927	96
Q6NZI2	CAVIN1	Caveolae-associated protein 1	16	1.37822	0.135581	10.1652	2.4e-09	97
O95810	CAVIN2	Caveolae-associated protein 2	16	0.685834	0.138256	4.96062	7.52e-05	98
Q5BKX8	CAVIN4	Caveolae-associated protein 4	14	1.3544	0.167447	8.08857	9.83e-08	99
Q7Z3E2	CCDC186	Coiled-coil domain-containing protein 186	32	0.91607	0.138721	6.60369	1.97e-06	100
Q16204	CCDC6	Coiled-coil domain-containing protein 6	6	0.922271	0.387712	2.37875	0.0274477	101
Q3V6T2	CCDC88A	Girdin	3	0.619589	0.203338	3.0471	0.00663158	102
P50990	CCT8	T-complex protein 1 subunit theta	20	0.301518	0.148863	2.02548	0.0563709	103
P48509	CD151	CD151 antigen	6	0.433313	0.172895	2.50622	0.0209532	104
Q13042	CDC16	Cell division cycle protein 16 homolog	5	0.864987	0.276295	3.13066	0.00526531	105
Q9UJX2	CDC23	Cell division cycle protein 23 homolog	2	0.322403	0.141683	2.27553	0.0524362	106
Q16543	CDC37	Hsp90 co-chaperone Cdc37	5	0.963062	0.135785	7.09254	1.81e-06	107
Q7L3B6	CDC37L1	Hsp90 co-chaperone Cdc37-like 1	5	0.878047	0.317863	2.76234	0.0120154	108
Q00587	CDC42EP1	Cdc42 effector protein 1	5	0.844363	0.19382	4.35642	0.000305794	109
Q9UKY7	CDV3	Protein CDV3 homolog	10	1.75589	0.220008	7.98099	1.21e-07	110
Q5SW79	CEP170	Centrosomal protein of 170 kDa	23	0.312745	0.0682961	4.57925	0.000181914	111
Q9Y4F5	CEP170B	Centrosomal protein of 170 kDa protein B	9	0.5825	0.161942	3.59698	0.00180095	112
Q8IW35	CEP97	Centrosomal protein of 97 kDa	4	1.0923	0.31076	3.51494	0.00217845	113
Q9NZZ3	CHMP5	Charged multivesicular body protein 5	3	0.827293	0.166763	4.96088	7.52e-05	114
Q6FI81	CIAPIN1	Anamorsin	6	1.41964	0.431054	3.29341	0.00363088	115
Q14008	CKAP5	Cytoskeleton-associated protein 5	29	0.316783	0.091835	3.44948	0.00253467	116
Q7Z460	CLASP1	CLIP-associating protein 1	36	0.916942	0.10761	8.52098	4.34e-08	117
O75122	CLASP2	CLIP-associating protein 2	15	0.821418	0.117119	7.01355	8.36e-07	118
Q14677	CLINT1	Clathrin interactor 1	19	1.13428	0.0996163	11.3865	3.42e-10	119
P30622	CLIP1	CAP-Gly domain-containing linker protein 1	13	0.398516	0.144144	2.7647	0.0119532	120
Q9H4D0	CLSTN2	Calsyntenin-2	11	1.1504	0.20713	5.55401	1.95e-05	121
P09497	CLTB	Clathrin light chain B	7	1.79863	0.28953	6.21226	4.56e-06	122
Q00610	CLTC	Clathrin heavy chain 1	67	1.26582	0.122457	10.3369	1.81e-09	123
Q99439	CNN2	Calponin-2	12	1.1377	0.206274	5.5155	2.13e-05	124
Q15417	CNN3	Calponin-3	17	1.00883	0.151907	6.64111	1.82e-06	125
A5YKK6	CNOT1	CCR4-NOT transcription complex subunit 1	23	0.409365	0.137631	2.97437	0.00749573	126
Q96JB2	COG3	Conserved oligomeric Golgi complex subunit 3	10	0.793138	0.177431	4.47012	0.000234549	127
Q9H9E3	COG4	Conserved oligomeric Golgi complex subunit 4	6	1.12069	0.281276	3.9843	0.000729825	128
Q9UP83	COG5	Conserved oligomeric Golgi complex subunit 5	9	0.665871	0.269944	2.4667	0.0227947	129
P53621	COPA	Coatomer subunit alpha	50	0.716019	0.0955901	7.49051	3.17e-07	130
P53618	COPB1	Coatomer subunit beta	34	0.363465	0.097001	3.74702	0.00127014	131
P35606	COPB2	Coatomer subunit beta'	21	0.707932	0.13972	5.06679	5.9e-05	132
Q9NQ92	COPRS	Coordinator of PRMT5 and differentiation stimulator	2	7.1845	0.358317	20.0507	9.99e-07	133
Q99627	COPS8	COP9 signalosome complex subunit 8	2	1.05744	0.315951	3.34685	0.0101276	134
O75976	CPD	Carboxypeptidase D	41	1.04104	0.131493	7.91708	1.37e-07	135
O75131	CPNE3	Copine-3	8	1.14527	0.250398	4.57382	0.000184229	136
Q9BRF8	CPPED1	Serine/threonine-protein phosphatase CPPED1	8	1.11934	0.131332	8.52299	4.32e-08	137
P52943	CRIP2	Cysteine-rich protein 2	4	0.887887	0.134059	6.6231	1.89e-06	138
O75534	CSDE1	Cold shock domain-containing protein E1	31	0.53834	0.0868709	6.19701	4.71e-06	139
P35221	CTNNA1	Catenin alpha-1	15	0.2199	0.100081	2.19723	0.0399537	140
Q14247	CTTN	Src substrate cortactin	22	0.868278	0.130936	6.6313	1.86e-06	141
Q9NQC7	CYLD	Ubiquitin carboxyl-terminal hydrolase CYLD	7	0.681998	0.201103	3.39128	0.00289907	142
Q02318	CYP27A1	Sterol 26-hydroxylase, mitochondrial	3	0.60158	0.218348	2.75515	0.0122073	143
P98082	DAB2	Disabled homolog 2	7	0.566819	0.221235	2.56207	0.0185879	144
Q14118	DAG1	Dystroglycan	13	1.59175	0.124099	12.8264	4.15e-11	145
Q8NCG7	DAGLB	Diacylglycerol lipase-beta	2	1.5006	0.188812	7.94757	0.000211021	146
O15075	DCLK1	Serine/threonine-protein kinase DCLK1	14	0.703226	0.143475	4.90138	8.63e-05	147
Q13561	DCTN2	Dynactin subunit 2	16	0.802218	0.216517	3.7051	0.00140048	148
O75935	DCTN3	Dynactin subunit 3	5	0.841863	0.361977	2.32574	0.0306637	149
Q9UJW0	DCTN4	Dynactin subunit 4	7	0.529584	0.18158	2.91653	0.00853299	150
Q16531	DDB1	DNA damage-binding protein 1	21	0.469345	0.152841	3.07081	0.00603081	151
Q5TDH0	DDI2	Protein DDI1 homolog 2	8	0.786878	0.198984	3.95448	0.000782513	152
Q9H2U1	DHX36	ATP-dependent DNA/RNA helicase DHX36	14	0.321649	0.0956163	3.36395	0.00308743	153
Q9Y2E4	DIP2C	Disco-interacting protein 2 homolog C	9	0.450775	0.113194	3.98234	0.000733179	154
Q9Y2H0	DLGAP4	Disks large-associated protein 4	13	1.20169	0.281695	4.26591	0.000377793	155
P11532	DMD	Dystrophin	118	0.40766	0.0758852	5.37206	2.94e-05	156
Q09013	DMPK	Myotonin-protein kinase	2	1.29652	0.267349	4.84954	9.72e-05	157
P31689	DNAJA1	DnaJ homolog subfamily A member 1	8	0.532651	0.109512	4.86386	9.41e-05	158
O60884	DNAJA2	DnaJ homolog subfamily A member 2	8	0.680769	0.108227	6.29021	3.85e-06	159
O75165	DNAJC13	DnaJ homolog subfamily C member 13	24	0.369985	0.141556	2.61369	0.0166267	160
Q9H3Z4	DNAJC5	DnaJ homolog subfamily C member 5	2	4.01194	0.218659	18.3479	1.69e-06	161
P50570	DNM2	Dynamin-2	14	0.35691	0.0811407	4.39865	0.000277088	162
Q9ULA0	DNPEP	Aspartyl aminopeptidase	5	0.698887	0.217769	3.2093	0.00440175	163
Q5JSL3	DOCK11	Dedicator of cytokinesis protein 11	24	0.306057	0.0526174	5.81664	1.09e-05	164
Q96N67	DOCK7	Dedicator of cytokinesis protein 7	16	0.667838	0.182388	3.66164	0.0015496	165
Q9BZ29	DOCK9	Dedicator of cytokinesis protein 9	17	0.312793	0.10117	3.09176	0.00575132	166
Q16555	DPYSL2	Dihydropyrimidinase-related protein 2	15	0.372955	0.16936	2.20215	0.0395552	167
Q03001	DST	Dystonin	207	0.908023	0.0575985	15.7647	9.59e-13	168
Q5VZP5	DUSP27	Inactive dual specificity phosphatase 27	16	1.14206	0.111002	10.2887	1.96e-09	169
Q14204	DYNC1H1	Cytoplasmic dynein 1 heavy chain 1	211	0.525605	0.0614429	8.55437	4.08e-08	170
Q13409	DYNC1I2	Cytoplasmic dynein 1 intermediate chain 2	4	0.779318	0.317246	2.45651	0.0232931	171
Q9Y6G9	DYNC1LI1	Cytoplasmic dynein 1 light intermediate chain 1	13	0.633224	0.123887	5.11129	5.32e-05	172
O75923	DYSF	Dysferlin	63	0.874123	0.0835056	10.4678	1.46e-09	173
Q96F86	EDC3	Enhancer of mRNA-decapping protein 3	3	0.537069	0.210915	2.54638	0.0197098	174
Q6P2E9	EDC4	Enhancer of mRNA-decapping protein 4	28	0.32409	0.110538	2.93194	0.00824395	175
Q15075	EEA1	Early endosome antigen 1	75	1.27795	0.14681	8.70476	3.09e-08	176
P29692	EEF1D	Elongation factor 1-delta	13	0.612665	0.121045	5.06147	5.97e-05	177
O43324	EEF1E1	Eukaryotic translation elongation factor 1 epsilon-1	5	0.491378	0.193569	2.53851	0.0195532	178
P13639	EEF2	Elongation factor 2	46	0.208086	0.102332	2.03344	0.0554921	179
Q15029	EFTUD2	116 kDa U5 small nuclear ribonucleoprotein component	2	1.0487	0.344596	3.04327	0.0187602	180
Q8N3D4	EHBP1L1	EH domain-binding protein 1-like protein 1	37	0.895644	0.142514	6.28462	3.9e-06	181
Q9P2K8	EIF2AK4	eIF-2-alpha kinase GCN2	8	0.430604	0.180379	2.38721	0.0269645	182
P60228	EIF3E	Eukaryotic translation initiation factor 3 subunit E	11	0.439623	0.101191	4.34449	0.000314429	183
O75821	EIF3G	Eukaryotic translation initiation factor 3 subunit G	6	1.2129	0.0804282	15.0805	2.18e-12	184
O15372	EIF3H	Eukaryotic translation initiation factor 3 subunit H	4	1.01895	0.365693	2.78636	0.0113953	185
Q9Y262	EIF3L	Eukaryotic translation initiation factor 3 subunit L	19	0.778932	0.107148	7.26971	4.95e-07	186
Q14240	EIF4A2	Eukaryotic initiation factor 4A-II	8	0.42185	0.151624	2.78222	0.0115001	187
P23588	EIF4B	Eukaryotic translation initiation factor 4B	11	0.564784	0.153728	3.67392	0.00150594	188
Q04637	EIF4G1	Eukaryotic translation initiation factor 4 gamma 1	43	0.754344	0.102849	7.33449	4.34e-07	189
O43432	EIF4G3	Eukaryotic translation initiation factor 4 gamma 3	23	0.92523	0.158921	5.82195	1.07e-05	190
O60841	EIF5B	Eukaryotic translation initiation factor 5B	15	0.313354	0.149384	2.09764	0.048848	191
Q15370	ELOB	Elongin-B	3	0.480814	0.232873	2.06471	0.052161	192
P50402	EMD	Emerin	8	0.496382	0.116637	4.25579	0.00038683	193
Q9HCE0	EPG5	Ectopic P granules protein 5 homolog	7	1.03837	0.266899	3.8905	0.000983935	194
P07814	EPRS1	Bifunctional glutamate/proline--tRNA ligase	51	0.689788	0.104786	6.58283	2.06e-06	195
P42566	EPS15	Epidermal growth factor receptor substrate 15	17	1.33602	0.264029	5.0601	5.99e-05	196
Q9UBC2	EPS15L1	Epidermal growth factor receptor substrate 15-like 1	26	1.16995	0.0965598	12.1163	1.15e-10	197
Q12929	EPS8	Epidermal growth factor receptor kinase substrate 8	10	0.677616	0.190519	3.55669	0.00197746	198
Q9BSJ8	ESYT1	Extended synaptotagmin-1	29	0.439092	0.0740184	5.93219	8.41e-06	199
Q9NV70	EXOC1	Exocyst complex component 1	16	1.02052	0.115261	8.85397	2.35e-08	200
Q96KP1	EXOC2	Exocyst complex component 2	17	0.48504	0.159938	3.03267	0.00657362	201
O60645	EXOC3	Exocyst complex component 3	12	0.250107	0.0921877	2.71302	0.0133907	202
Q96A65	EXOC4	Exocyst complex component 4	25	0.647024	0.168769	3.83377	0.00103744	203
O00471	EXOC5	Exocyst complex component 5	20	0.686176	0.151218	4.53766	0.000200403	204
Q9UPT5	EXOC7	Exocyst complex component 7	15	0.426825	0.144174	2.96048	0.00773304	205
P15311	EZR	Ezrin	11	0.617396	0.150317	4.1073	0.000547394	206
Q9NZB2	FAM120A	Constitutive coactivator of PPAR-gamma-like protein 1	31	0.276931	0.0386683	7.1617	6.17e-07	207
Q658Y4	FAM91A1	Protein FAM91A1	2	0.688524	0.239459	2.87533	0.00935469	208
P49327	FASN	Fatty acid synthase	84	0.491983	0.0641457	7.66979	2.22e-07	209
Q7L8L6	FASTKD5	FAST kinase domain-containing protein 5, mitochondrial	5	0.433591	0.169291	2.56121	0.0186221	210
Q8TB52	FBXO30	F-box only protein 30	6	0.66489	0.129194	5.14643	4.91e-05	211
P0C2W1	FBXO45	F-box/SPRY domain-containing protein 1	2	0.685533	0.106486	6.4378	0.000354337	212
Q13642	FHL1	Four and a half LIM domains protein 1	6	0.906573	0.252874	3.58508	0.00185141	213
Q7Z7B0	FILIP1	Filamin-A-interacting protein 1	14	0.441189	0.195016	2.26233	0.034966	214
Q5T1M5	FKBP15	FK506-binding protein 15	13	1.00507	0.0456708	22.0069	1.73e-15	215
Q02790	FKBP4	Peptidyl-prolyl cis-trans isomerase FKBP4	10	0.63197	0.19393	3.25875	0.0039311	216
Q13045	FLII	Protein flightless-1 homolog	25	0.367227	0.107965	3.40134	0.00283256	217
P21333	FLNA	Filamin-A	120	0.717996	0.0812472	8.83718	2.42e-08	218
O75369	FLNB	Filamin-B	61	0.516284	0.0644801	8.00687	1.15e-07	219
Q14315	FLNC	Filamin-C	161	0.587873	0.0985428	5.96566	7.81e-06	220
O95466	FMNL1	Formin-like protein 1	22	0.326509	0.115671	2.82274	0.0105142	221
Q9Y2H6	FNDC3A	Fibronectin type-III domain-containing protein 3A	3	1.27694	0.43325	2.94736	0.00826991	222
Q96NE9	FRMD6	FERM domain-containing protein 6	2	1.51383	0.218294	6.93481	2.41e-06	223
Q5TBA9	FRY	Protein furry homolog	11	0.500251	0.125291	3.99271	0.000715611	224
P51116	FXR2	Fragile X mental retardation syndrome-related protein 2	6	0.195387	0.0964642	2.02548	0.0563702	225
Q9BQS8	FYCO1	FYVE and coiled-coil domain-containing protein 1	32	1.01	0.186279	5.42195	2.63e-05	226
P06241	FYN	Tyrosine-protein kinase Fyn	2	1.26092	0.438219	2.87739	0.0100228	227
Q13283	G3BP1	Ras GTPase-activating protein-binding protein 1	9	0.305629	0.10327	2.95953	0.00774964	228
O14976	GAK	Cyclin-G-associated kinase	13	0.655476	0.105096	6.23695	4.32e-06	229
Q14C86	GAPVD1	GTPase-activating protein and VPS9 domain-containing protein 1	21	0.581881	0.146361	3.97567	0.000744702	230
Q92538	GBF1	Golgi-specific brefeldin A-resistance guanine nucleotide exchange factor 1	36	0.858883	0.0688997	12.4657	6.92e-11	231
Q96CN9	GCC1	GRIP and coiled-coil domain-containing protein 1	17	0.945304	0.116443	8.11818	9.29e-08	232
Q8IWJ2	GCC2	GRIP and coiled-coil domain-containing protein 2	34	0.80028	0.102332	7.82045	1.65e-07	233
Q92616	GCN1	eIF-2-alpha kinase activator GCN1	86	0.324815	0.0706618	4.59676	0.000174658	234
Q9NXN4	GDAP2	Ganglioside-induced differentiation-associated protein 2	2	0.371175	0.157534	2.35615	0.0287784	235
Q8TEQ6	GEMIN5	Gem-associated protein 5	22	0.292127	0.096893	3.01495	0.00684165	236
Q06210	GFPT1	Glutamine--fructose-6-phosphate aminotransferase [isomerizing] 1	19	0.525745	0.159619	3.29376	0.00362797	237
Q9UJY5	GGA1	ADP-ribosylation factor-binding protein GGA1	7	1.70798	0.256579	6.65674	1.76e-06	238
Q6Y7W6	GIGYF2	GRB10-interacting GYF protein 2	14	0.484417	0.186975	2.59081	0.0174705	239
O76003	GLRX3	Glutaredoxin-3	8	1.44482	0.126225	11.4463	3.12e-10	240
P08754	GNAI3	Guanine nucleotide-binding protein G(i) subunit alpha	2	1.01634	0.255654	3.97547	0.00535476	241
Q92805	GOLGA1	Golgin subfamily A member 1	10	0.708182	0.245779	2.88138	0.00922943	242
Q08379	GOLGA2	Golgin subfamily A member 2	24	0.793264	0.172452	4.59991	0.000173382	243
Q08378	GOLGA3	Golgin subfamily A member 3	65	0.928305	0.137839	6.73469	1.49e-06	244
Q13439	GOLGA4	Golgin subfamily A member 4	127	1.40923	0.116057	12.1426	1.1e-10	245
Q8TBA6	GOLGA5	Golgin subfamily A member 5	11	1.73507	0.105246	16.4859	4.17e-13	246
Q14789	GOLGB1	Golgin subfamily B member 1	147	1.14637	0.072261	15.8643	8.53e-13	247
Q9HD26	GOPC	Golgi-associated PDZ and coiled-coil motif-containing protein	21	0.86883	0.218294	3.9801	0.000737037	248
Q9NQX3	GPHN	Gephyrin	15	0.892071	0.172657	5.16671	4.69e-05	249
Q4V328	GRIPAP1	GRIP1-associated protein 1	17	0.774164	0.195672	3.95644	0.00077894	250
P13807	GYS1	Glycogen [starch] synthase, muscle	11	0.486511	0.184785	2.63285	0.0159499	251
Q9Y450	HBS1L	HBS1-like protein	11	0.361506	0.146297	2.47104	0.0225854	252
Q9ULT8	HECTD1	E3 ubiquitin-protein ligase HECTD1	25	0.595824	0.130019	4.58261	0.0001805	253
Q5GLZ8	HERC4	Probable E3 ubiquitin-protein ligase HERC4	2	0.937972	0.286289	3.27631	0.0112497	254
O14964	HGS	Hepatocyte growth factor-regulated tyrosine kinase substrate	24	1.30079	0.0712483	18.2571	6.11e-14	255
O00291	HIP1	Huntingtin-interacting protein 1	19	0.554868	0.119366	4.64847	0.000154882	256
P04439	HLA-A	HLA class I histocompatibility antigen, A alpha chain	4	0.677888	0.150869	4.49322	0.000222254	257
P11142	HSPA8	Heat shock cognate 71 kDa protein	27	0.448327	0.104064	4.30819	0.000342256	258
Q9UJY1	HSPB8	Heat shock protein beta-8	7	0.616552	0.255218	2.41578	0.0253902	259
Q7Z6Z7	HUWE1	E3 ubiquitin-protein ligase HUWE1	96	0.631951	0.063487	9.95402	3.42e-09	260
P41252	IARS1	Isoleucine--tRNA ligase, cytoplasmic	41	0.643279	0.0404828	15.8902	8.27e-13	261
Q0D2I5	IFFO1	Intermediate filament family orphan 1	2	0.638246	0.305003	2.09259	0.0516953	262
P11717	IGF2R	Cation-independent mannose-6-phosphate receptor	48	0.68254	0.101631	6.71585	1.55e-06	263
O14920	IKBKB	Inhibitor of nuclear factor kappa-B kinase subunit beta	4	0.613535	0.192815	3.18199	0.00490834	264
P12268	IMPDH2	Inosine-5'-monophosphate dehydrogenase 2	11	0.602724	0.119008	5.06456	5.93e-05	265
Q27J81	INF2	Inverted formin-2	24	0.305852	0.112533	2.71788	0.0132487	266
O15357	INPPL1	Phosphatidylinositol 3,4,5-trisphosphate 5-phosphatase 2	44	0.795025	0.0899053	8.84292	2.4e-08	267
Q9UI26	IPO11	Importin-11	8	1.09094	0.436305	2.50041	0.0217217	268
Q8TEX9	IPO4	Importin-4	7	0.664279	0.275205	2.41376	0.0254986	269
O00410	IPO5	Importin-5	18	0.217274	0.0412271	5.27018	3.71e-05	270
O95373	IPO7	Importin-7	20	0.473702	0.126723	3.73809	0.00129688	271
O15397	IPO8	Importin-8	6	0.913243	0.411729	2.21807	0.0382904	272
P46940	IQGAP1	Ras GTPase-activating-like protein IQGAP1	58	0.513296	0.121731	4.21664	0.000423898	273
P53990	IST1	IST1 homolog	9	1.26355	0.170964	7.39076	3.88e-07	274
P26006	ITGA3	Integrin alpha-3	14	0.719757	0.180192	3.99439	0.000712819	275
P23229	ITGA6	Integrin alpha-6	23	0.331649	0.162118	2.04572	0.0541618	276
Q13683	ITGA7	Integrin alpha-7	20	0.954892	0.121988	7.82777	1.63e-07	277
P05556	ITGB1	Integrin beta-1	18	1.4377	0.134985	10.6508	1.08e-09	278
P18084	ITGB5	Integrin beta-5	4	0.757629	0.366335	2.06813	0.0518072	279
Q15811	ITSN1	Intersectin-1	18	0.524547	0.173216	3.02829	0.00663885	280
Q9NZM3	ITSN2	Intersectin-2	17	0.998022	0.0973369	10.2533	2.07e-09	281
P23458	JAK1	Tyrosine-protein kinase JAK1	6	0.674505	0.293438	2.29863	0.0324394	282
Q14678	KANK1	KN motif and ankyrin repeat domain-containing protein 1	14	1.11339	0.133965	8.311	6.43e-08	283
Q63ZY3	KANK2	KN motif and ankyrin repeat domain-containing protein 2	34	0.543917	0.0973633	5.58647	1.81e-05	284
Q8IZA0	KIAA0319L	Dyslexia-associated protein KIAA0319-like protein	6	0.901404	0.440217	2.04763	0.0539571	285
Q5T5P2	KIAA1217	Sickle tail protein homolog	15	0.485358	0.186473	2.60284	0.0170222	286
P33176	KIF5B	Kinesin-1 heavy chain	43	0.93713	0.13121	7.14222	6.42e-07	287
Q07866	KLC1	Kinesin light chain 1	22	1.52058	0.103607	14.6765	3.6e-12	288
Q9H0B6	KLC2	Kinesin light chain 2	9	0.663825	0.125525	5.28841	4.19e-05	289
Q0D2K2	KLHL30	Kelch-like protein 30	2	0.63166	0.113733	5.55387	2.85e-05	290
Q86UP2	KTN1	Kinectin	50	0.921361	0.0598214	15.4019	1.48e-12	291
Q6IAA8	LAMTOR1	Ragulator complex protein LAMTOR1	5	0.518121	0.247557	2.09293	0.0493092	292
O43813	LANCL1	Glutathione S-transferase LANCL1	7	0.346415	0.155744	2.22426	0.0378084	293
Q6PKG0	LARP1	La-related protein 1	15	0.729403	0.103593	7.04107	7.9e-07	294
Q71RC2	LARP4	La-related protein 4	6	0.77766	0.273427	2.84412	0.0100271	295
Q9P2J5	LARS1	Leucine--tRNA ligase, cytoplasmic	41	0.304086	0.0955994	3.18083	0.00469717	296
Q15031	LARS2	Probable leucine--tRNA ligase, mitochondrial	2	0.470949	0.174879	2.69299	0.0139909	297
Q14847	LASP1	LIM and SH3 domain protein 1	11	1.07378	0.216776	4.95343	7.65e-05	298
O75112	LDB3	LIM domain-binding protein 3	23	1.12215	0.155514	7.21578	5.52e-07	299
P01130	LDLR	Low-density lipoprotein receptor	9	1.69415	0.553099	3.06302	0.00613798	300
P17931	LGALS3	Galectin-3	8	1.42097	0.215497	6.59392	2.01e-06	301
Q9UHB6	LIMA1	LIM domain and actin-binding protein 1	26	0.456966	0.151815	3.01003	0.00691788	302
P48059	LIMS1	LIM and senescent cell antigen-like-containing domain protein 1	5	0.5328	0.170665	3.12191	0.00537113	303
Q12907	LMAN2	Vesicular integral-membrane protein VIP36	8	0.430277	0.16906	2.54511	0.019278	304
Q68DH5	LMBRD2	G-protein coupled receptor-associated protein LMBRD2	4	0.372777	0.12359	3.01624	0.00682173	305
Q8WWI1	LMO7	LIM domain only protein 7	74	0.355647	0.0790505	4.49898	0.00021929	306
Q9UIQ6	LNPEP	Leucyl-cystinyl aminopeptidase	25	1.23563	0.0754728	16.3719	4.74e-13	307
Q93052	LPP	Lipoma-preferred partner	14	0.56157	0.0906061	6.19792	4.7e-06	308
P50851	LRBA	Lipopolysaccharide-responsive and beige-like anchor protein	54	0.715103	0.0931897	7.67363	2.2e-07	309
Q07954	LRP1	Prolow-density lipoprotein receptor-related protein 1	61	0.645208	0.101093	6.38234	3.16e-06	310
O75096	LRP4	Low-density lipoprotein receptor-related protein 4	2	2.13467	0.266331	8.01511	0.000201345	311
Q32MZ4	LRRFIP1	Leucine-rich repeat flightless-interacting protein 1	12	1.23306	0.245817	5.01619	6.62e-05	312
Q86V48	LUZP1	Leucine zipper protein 1	25	0.468349	0.0903047	5.18632	4.49e-05	313
P20645	M6PR	Cation-dependent mannose-6-phosphate receptor	6	1.15527	0.195221	5.91773	8.68e-06	314
Q9UPN3	MACF1	Microtubule-actin cross-linking factor 1, isoforms 1/2/3/5	422	0.958759	0.0539923	17.7573	1.03e-13	315
Q9UKM7	MAN1B1	Endoplasmic reticulum mannosyl-oligosaccharide 1,2-alpha-mannosidase	3	1.48375	0.41717	3.55671	0.00197738	316
P78559	MAP1A	Microtubule-associated protein 1A	90	1.43557	0.122537	11.7153	2.08e-10	317
P46821	MAP1B	Microtubule-associated protein 1B	65	1.28181	0.103869	12.3406	8.28e-11	318
Q66K74	MAP1S	Microtubule-associated protein 1S	13	0.274435	0.081477	3.36825	0.00305703	319
Q99683	MAP3K5	Mitogen-activated protein kinase kinase kinase 5	11	0.57108	0.256623	2.22537	0.0377229	320
O43318	MAP3K7	Mitogen-activated protein kinase kinase kinase 7	3	0.454614	0.158457	2.86901	0.0102054	321
P27816	MAP4	Microtubule-associated protein 4	67	1.36066	0.156613	8.68807	3.18e-08	322
Q9UPT6	MAPK8IP3	C-Jun-amino-terminal kinase-interacting protein 3	29	1.18655	0.116395	10.1942	2.29e-09	323
P49137	MAPKAPK2	MAP kinase-activated protein kinase 2	2	0.699066	0.200461	3.48729	0.00282071	324
Q15691	MAPRE1	Microtubule-associated protein RP/EB family member 1	7	0.675816	0.125299	5.39362	2.8e-05	325
Q9UPY8	MAPRE3	Microtubule-associated protein RP/EB family member 3	7	0.817363	0.101615	8.04374	1.07e-07	326
P29966	MARCKS	Myristoylated alanine-rich C-kinase substrate	9	1.50644	0.260748	5.7774	1.18e-05	327
Q7Z434	MAVS	Mitochondrial antiviral-signaling protein	9	0.893806	0.18625	4.79895	0.000109271	328
Q5TF39	MFSD4B	Sodium-dependent glucose transporter 1	4	0.590214	0.19663	3.00165	0.0170288	329
Q8N3F8	MICALL1	MICAL-like protein 1	3	0.628866	0.243832	2.57909	0.0179183	330
Q5VWP3	MLIP	Muscular LMNA-interacting protein	2	0.256997	0.126299	2.03483	0.0553408	331
Q9Y3A3	MOB4	MOB-like protein phocein	6	1.29477	0.167403	7.73446	1.96e-07	332
Q7Z3U7	MON2	Protein MON2 homolog	18	0.443049	0.117077	3.78426	0.00116451	333
O75970	MPDZ	Multiple PDZ domain protein	18	0.656243	0.164874	3.98027	0.000736744	334
Q8N3R9	MPP5	MAGUK p55 subfamily member 5	5	1.98863	0.322574	6.16489	5.05e-06	335
Q6WCQ1	MPRIP	Myosin phosphatase Rho-interacting protein	37	1.14808	0.116724	9.83582	4.18e-09	336
Q9UBG0	MRC2	C-type mannose receptor 2	14	0.617591	0.154968	3.98527	0.000728167	337
Q96DH6	MSI2	RNA-binding protein Musashi homolog 2	4	0.993183	0.265673	3.73837	0.00129603	338
Q765P7	MTSS2	Protein MTSS 2	23	0.981413	0.0930753	10.5443	1.29e-09	339
O15146	MUSK	Muscle, skeletal receptor tyrosine-protein kinase	4	0.953054	0.338512	2.81543	0.0114516	340
P84157	MXRA7	Matrix-remodeling-associated protein 7	4	0.505065	0.169219	2.98468	0.00732403	341
O75592	MYCBP2	E3 ubiquitin-protein ligase MYCBP2	40	0.434094	0.103131	4.20918	0.000431365	342
P13535	MYH8	Myosin-8	30	0.405798	0.167242	2.42642	0.0248263	343
P35579	MYH9	Myosin-9	100	0.348558	0.137283	2.53898	0.0195336	344
P12829	MYL4	Myosin light chain 4	6	0.928425	0.202513	4.58451	0.000179703	345
P60660	MYL6	Myosin light polypeptide 6	4	0.558464	0.184064	3.03407	0.0065529	346
P14649	MYL6B	Myosin light chain 6B	6	0.832561	0.225253	3.69612	0.0014301	347
Q9HD67	MYO10	Unconventional myosin-X	17	0.252843	0.117293	2.15566	0.0434698	348
Q92614	MYO18A	Unconventional myosin-XVIIIa	37	0.627005	0.148618	4.21889	0.000421674	349
Q8IUG5	MYO18B	Unconventional myosin-XVIIIb	68	0.523802	0.136693	3.83195	0.00104185	350
Q12965	MYO1E	Unconventional myosin-Ie	8	0.755833	0.345246	2.18926	0.0406068	351
Q9Y4I1	MYO5A	Unconventional myosin-Va	22	0.779781	0.184293	4.2312	0.000409713	352
B2RTY4	MYO9A	Unconventional myosin-IXa	2	1.87266	0.674992	2.77434	0.0275214	353
Q9NZM1	MYOF	Myoferlin	72	0.730678	0.0548654	13.3177	2.11e-11	354
Q86TC9	MYPN	Myopalladin	30	0.61803	0.0687814	8.98543	1.85e-08	355
E9PAV3	NACA	Nascent polypeptide-associated complex subunit alpha, muscle-specific form	91	1.39479	0.104288	13.3745	1.96e-11	356
Q14596	NBR1	Next to BRCA1 gene 1 protein	2	0.937366	0.231918	4.04181	0.000846932	357
Q9HCH0	NCKAP5L	Nck-associated protein 5-like	16	1.11477	0.103016	10.8213	8.26e-10	358
Q8TD19	NEK9	Serine/threonine-protein kinase Nek9	30	1.47534	0.111582	13.222	2.41e-11	359
Q0ZGT2	NEXN	Nexilin	18	0.827237	0.182325	4.53715	0.000200641	360
Q00653	NFKB2	Nuclear factor NF-kappa-B p100 subunit	15	0.317756	0.127116	2.49974	0.0212453	361
Q8NBF2	NHLRC2	NHL repeat-containing protein 2	8	0.275008	0.100831	2.72741	0.0129746	362
P30419	NMT1	Glycylpeptide N-tetradecanoyltransferase 1	5	0.608465	0.247079	2.46263	0.0229925	363
Q8NDH3	NPEPL1	Probable aminopeptidase NPEPL1	2	1.09564	0.387237	2.82937	0.025429	364
Q8TAT6	NPLOC4	Nuclear protein localization protein 4 homolog	8	0.415391	0.134305	3.09289	0.00573665	365
Q86VF7	NRAP	Nebulin-related-anchoring protein	2	1.0307	0.133716	7.70809	2.06e-07	366
P46459	NSF	Vesicle-fusing ATPase	26	0.297489	0.0906824	3.28056	0.00373948	367
Q9UNZ2	NSFL1C	NSFL1 cofactor p47	6	0.834454	0.2767	3.01573	0.00742683	368
P53384	NUBP1	Cytosolic Fe-S cluster assembly factor NUBP1	4	1.04101	0.376524	2.76479	0.0119509	369
Q9Y266	NUDC	Nuclear migration protein nudC	8	0.328357	0.120074	2.73463	0.0127706	370
Q7Z417	NUFIP2	Nuclear fragile X mental retardation-interacting protein 2	16	0.911954	0.116615	7.82023	1.65e-07	371
Q9Y6R0	NUMBL	Numb-like protein	8	0.386367	0.171101	2.25812	0.0352701	372
Q92621	NUP205	Nuclear pore complex protein Nup205	22	0.234963	0.0927504	2.53328	0.0197737	373
Q5VST9	OBSCN	Obscurin	130	0.595584	0.0375226	15.8727	8.44e-13	374
O75147	OBSL1	Obscurin-like protein 1	36	0.299095	0.0838898	3.56534	0.00193821	375
Q9NX40	OCIAD1	OCIA domain-containing protein 1	2	1.43626	0.260023	5.52359	2.09e-05	376
Q96CV9	OPTN	Optineurin	6	1.06513	0.208428	5.11032	5.34e-05	377
P22059	OSBP	Oxysterol-binding protein 1	21	0.676689	0.157369	4.30002	0.00034885	378
Q9H4L5	OSBPL3	Oxysterol-binding protein-related protein 3	9	0.464313	0.189559	2.44944	0.0236452	379
Q96SU4	OSBPL9	Oxysterol-binding protein-related protein 9	9	0.769842	0.142567	5.39986	2.76e-05	380
Q01804	OTUD4	OTU domain-containing protein 4	26	0.264401	0.0886603	2.98218	0.00736524	381
Q13310	PABPC4	Polyadenylate-binding protein 4	11	1.28099	0.149353	8.57698	3.91e-08	382
Q9UNF0	PACSIN2	Protein kinase C and casein kinase substrate in neurons protein 2	9	0.831657	0.160582	5.17902	4.56e-05	383
Q9H074	PAIP1	Polyadenylate-binding protein-interacting protein 1	4	1.37677	0.327414	4.20499	0.000532286	384
Q8WX93	PALLD	Palladin	37	0.453355	0.143753	3.1537	0.00499654	385
Q8IXS6	PALM2	Paralemmin-2	9	0.48546	0.17606	2.75736	0.012148	386
Q9NP74	PALMD	Palmdelphin	11	1.70708	0.200503	8.514	4.4e-08	387
P19021	PAM	Peptidyl-glycine alpha-amidating monooxygenase	2	1.5075	0.460161	3.27603	0.00445466	388
Q8TEW0	PARD3	Partitioning defective 3 homolog	6	0.689601	0.230177	2.99596	0.00714058	389
Q9UKK3	PARP4	Protein mono-ADP-ribosyltransferase PARP4	20	0.531838	0.0815848	6.51884	2.36e-06	390
Q8WUM4	PDCD6IP	Programmed cell death 6-interacting protein	35	1.06164	0.100125	10.6032	1.17e-09	391
P09619	PDGFRB	Platelet-derived growth factor receptor beta	7	1.59505	0.300548	5.30715	4.02e-05	392
Q53GG5	PDLIM3	PDZ and LIM domain protein 3	13	0.998201	0.124525	8.01609	1.13e-07	393
P50479	PDLIM4	PDZ and LIM domain protein 4	15	0.674474	0.0996115	6.77105	1.38e-06	394
Q96HC4	PDLIM5	PDZ and LIM domain protein 5	17	0.335776	0.142435	2.35739	0.0287038	395
Q6P996	PDXDC1	Pyridoxal-dependent decarboxylase domain-containing protein 1	3	2.112	0.242896	8.6951	3.14e-08	396
Q15121	PEA15	Astrocytic phosphoprotein PEA-15	3	0.520978	0.126248	4.12661	0.00331388	397
Q9UBV8	PEF1	Peflin	2	4.74192	0.62771	7.55432	1.16e-06	398
Q99471	PFDN5	Prefoldin subunit 5	2	0.481588	0.134566	3.57881	0.00187853	399
O15212	PFDN6	Prefoldin subunit 6	3	0.803437	0.331213	2.42574	0.0248618	400
Q93100	PHKB	Phosphorylase b kinase regulatory subunit beta	7	0.392377	0.190042	2.06469	0.0521629	401
Q86UU1	PHLDB1	Pleckstrin homology-like domain family B member 1	17	0.866719	0.282995	3.06266	0.00614295	402
Q9NRX4	PHPT1	14 kDa phosphohistidine phosphatase	4	0.887388	0.24581	3.61006	0.00174702	403
Q9BTU6	PI4K2A	Phosphatidylinositol 4-kinase type 2-alpha	10	0.231119	0.11216	2.06061	0.0525867	404
Q99570	PIK3R4	Phosphoinositide 3-kinase regulatory subunit 4	3	0.466842	0.186533	2.50273	0.0216157	405
Q9P212	PLCE1	1-phosphatidylinositol 4,5-bisphosphate phosphodiesterase epsilon-1	3	0.763319	0.179713	4.24744	0.00380514	406
Q9Y2H5	PLEKHA6	Pleckstrin homology domain-containing family A member 6	21	0.314846	0.116238	2.70863	0.01352	407
Q8IWE5	PLEKHM2	Pleckstrin homology domain-containing family M member 2	10	1.11877	0.249652	4.48131	0.000228511	408
O60664	PLIN3	Perilipin-3	21	0.946868	0.14638	6.46856	2.63e-06	409
P29590	PML	Protein PML	11	1.10288	0.154664	7.1308	6.57e-07	410
P24928	POLR2A	DNA-directed RNA polymerase II subunit RPB1	2	1.22937	0.226572	5.42595	5.6e-05	411
P30876	POLR2B	DNA-directed RNA polymerase II subunit RPB2	16	0.311574	0.132404	2.35321	0.0289559	412
Q86W92	PPFIBP1	Liprin-beta-1	13	0.717203	0.118622	6.04613	6.55e-06	413
O14974	PPP1R12A	Protein phosphatase 1 regulatory subunit 12A	26	0.872646	0.0972618	8.97213	1.9e-08	414
O60237	PPP1R12B	Protein phosphatase 1 regulatory subunit 12B	13	0.647236	0.181163	3.57268	0.00190548	415
P67775	PPP2CA	Serine/threonine-protein phosphatase 2A catalytic subunit alpha isoform	2	0.388703	0.129105	3.01076	0.00690652	416
Q06190	PPP2R3A	Serine/threonine-protein phosphatase 2A regulatory subunit B'' subunit alpha	3	0.467654	0.218959	2.13581	0.0452462	417
Q5H9R7	PPP6R3	Serine/threonine-protein phosphatase 6 regulatory subunit 3	6	0.47303	0.158377	2.98674	0.00729014	418
P30041	PRDX6	Peroxiredoxin-6	15	0.258346	0.0808305	3.19614	0.00453596	419
Q13131	PRKAA1	5'-AMP-activated protein kinase catalytic subunit alpha-1	9	0.777164	0.195156	3.98228	0.000733285	420
P13861	PRKAR2A	cAMP-dependent protein kinase type II-alpha regulatory subunit	8	1.07276	0.295725	3.62754	0.00167749	421
P78527	PRKDC	DNA-dependent protein kinase catalytic subunit	175	0.358482	0.087818	4.08211	0.000580621	422
Q99873	PRMT1	Protein arginine N-methyltransferase 1	10	0.500305	0.20929	2.39048	0.0267796	423
O14744	PRMT5	Protein arginine N-methyltransferase 5	3	0.351368	0.143032	2.45658	0.0232899	424
P85299	PRR5	Proline-rich protein 5	2	2.03545	0.437855	4.64868	0.000315092	425
Q96M27	PRRC1	Protein PRRC1	6	1.73796	0.352668	4.92804	8.11e-05	426
Q5JSZ5	PRRC2B	Protein PRRC2B	5	1.15765	0.449985	2.57263	0.0191698	427
Q9Y520	PRRC2C	Protein PRRC2C	46	0.782877	0.0864492	9.05592	1.63e-08	428
Q8WUY3	PRUNE2	Protein prune homolog 2	98	1.24911	0.115528	10.8122	8.38e-10	429
P28072	PSMB6	Proteasome subunit beta type-6	2	1.37744	0.374441	3.67867	0.00623107	430
P35998	PSMC2	26S proteasome regulatory subunit 7	17	0.330931	0.102223	3.23735	0.00412842	431
O75832	PSMD10	26S proteasome non-ATPase regulatory subunit 10	6	1.20276	0.280571	4.28681	0.000359784	432
Q06323	PSME1	Proteasome activator complex subunit 1	12	1.04847	0.098788	10.6134	1.15e-09	433
Q9UL46	PSME2	Proteasome activator complex subunit 2	7	1.2976	0.175562	7.39114	3.87e-07	434
Q05397	PTK2	Focal adhesion kinase 1	5	1.16237	0.266178	4.36689	0.000298411	435
Q05209	PTPN12	Tyrosine-protein phosphatase non-receptor type 12	19	0.708749	0.138164	5.12976	5.1e-05	436
Q9H3S7	PTPN23	Tyrosine-protein phosphatase non-receptor type 23	34	0.648933	0.150542	4.31064	0.000340301	437
P49023	PXN	Paxillin	18	0.777139	0.074405	10.4447	1.51e-09	438
P47897	QARS1	Glutamine--tRNA ligase	25	0.298772	0.0818107	3.65199	0.00158476	439
Q9BXF6	RAB11FIP5	Rab11 family-interacting protein 5	11	0.640998	0.180836	3.54465	0.0020335	440
Q6IQ22	RAB12	Ras-related protein Rab-12	4	0.656714	0.232456	2.82511	0.010459	441
P61106	RAB14	Ras-related protein Rab-14	12	0.451864	0.126964	3.55901	0.00196687	442
P62820	RAB1A	Ras-related protein Rab-1A	4	1.00555	0.151229	6.64922	1.79e-06	443
Q15042	RAB3GAP1	Rab3 GTPase-activating protein catalytic subunit	10	0.523319	0.182266	2.87119	0.00944144	444
Q9H2M9	RAB3GAP2	Rab3 GTPase-activating protein non-catalytic subunit	13	0.648554	0.15995	4.05473	0.000619011	445
P51148	RAB5C	Ras-related protein Rab-5C	4	0.786245	0.334452	2.35085	0.0290994	446
P20340	RAB6A	Ras-related protein Rab-6A	3	1.02541	0.377316	2.71765	0.0132555	447
P51149	RAB7A	Ras-related protein Rab-7a	12	0.298389	0.13819	2.15927	0.0431539	448
Q15276	RABEP1	Rab GTPase-binding effector protein 1	24	0.978027	0.165713	5.90193	8.99e-06	449
Q9Y3P9	RABGAP1	Rab GTPase-activating protein 1	25	0.486823	0.14038	3.46789	0.00242907	450
Q9UJ41	RABGEF1	Rab5 GDP/GTP exchange factor	9	0.653111	0.207156	3.15275	0.00500742	451
Q5HYI8	RABL3	Rab-like protein 3	2	0.537697	0.103754	5.18244	5.3e-05	452
P54727	RAD23B	UV excision repair protein RAD23 homolog B	5	0.718533	0.189913	3.78349	0.00116661	453
Q9P0K7	RAI14	Ankycorbin	27	1.15109	0.132507	8.687	3.19e-08	454
P11233	RALA	Ras-related protein Ral-A	2	1.57611	0.179676	8.77195	2.73e-08	455
P49792	RANBP2	E3 SUMO-protein ligase RanBP2	37	0.674534	0.166377	4.05425	0.000619705	456
O60518	RANBP6	Ran-binding protein 6	5	1.24337	0.280161	4.43805	0.000282221	457
Q13905	RAPGEF1	Rap guanine nucleotide exchange factor 1	18	0.397196	0.165222	2.40402	0.0260276	458
Q70E73	RAPH1	Ras-associated and pleckstrin homology domains-containing protein 1	18	0.216202	0.0632998	3.41553	0.0027414	459
P54136	RARS1	Arginine--tRNA ligase, cytoplasmic	30	0.557671	0.107266	5.19896	4.36e-05	460
Q04206	RELA	Transcription factor p65	13	0.248787	0.087796	2.83369	0.010262	461
Q9P260	RELCH	RAB11-binding protein RELCH	20	0.905548	0.211337	4.28484	0.000361439	462
Q96D71	REPS1	RalBP1-associated Eps domain-containing protein 1	4	0.825595	0.267515	3.08616	0.00582479	463
Q14699	RFTN1	Raftlin	16	0.496035	0.174686	2.83959	0.0101285	464
Q6NTF9	RHBDD2	Rhomboid domain-containing protein 2	2	0.829239	0.362371	2.28837	0.0513956	465
Q9Y508	RNF114	E3 ubiquitin-protein ligase RNF114	2	0.771751	0.325505	2.37093	0.0291096	466
Q63HN8	RNF213	E3 ubiquitin-protein ligase RNF213	31	0.367461	0.103326	3.55632	0.00197919	467
Q9H4P4	RNF41	E3 ubiquitin-protein ligase NRDP1	5	1.04198	0.329324	3.164	0.0133145	468
P13489	RNH1	Ribonuclease inhibitor	15	0.344287	0.106239	3.2407	0.00409692	469
Q13464	ROCK1	Rho-associated protein kinase 1	33	0.867735	0.100303	8.65114	3.41e-08	470
O75116	ROCK2	Rho-associated protein kinase 2	25	0.393322	0.107004	3.67577	0.00149945	471
Q7LG56	RRM2B	Ribonucleoside-diphosphate reductase subunit M2 B	2	0.888122	0.348588	2.54777	0.0191684	472
Q92681	RSC1A1	Regulatory solute carrier protein family 1 member 1	12	1.33959	0.126012	10.6306	1.12e-09	473
O75298	RTN2	Reticulon-2	3	0.394661	0.163896	2.40799	0.0258109	474
Q9NQC3	RTN4	Reticulon-4	57	1.60215	0.0829732	19.3092	2.11e-14	475
Q8WXA3	RUFY2	RUN and FYVE domain-containing protein 2	5	0.814414	0.170748	4.76967	0.000116933	476
Q7L099	RUFY3	Protein RUFY3	4	1.24113	0.237268	5.23091	4.05e-05	477
P21817	RYR1	Ryanodine receptor 1	113	0.296952	0.0714115	4.15832	0.000485832	478
Q9NZJ4	SACS	Sacsin	63	0.383261	0.0990955	3.86759	0.000958661	479
Q9UPU9	SAMD4A	Protein Smaug homolog 1	5	0.630648	0.152962	4.1229	0.000578681	480
O94885	SASH1	SAM and SH3 domain-containing protein 1	3	0.68007	0.146075	4.65563	0.00232642	481
O15126	SCAMP1	Secretory carrier-associated membrane protein 1	6	1.26788	0.178855	7.08889	7.16e-07	482
Q969E2	SCAMP4	Secretory carrier-associated membrane protein 4	3	1.03736	0.202193	5.13051	5.94e-05	483
P35499	SCN4A	Sodium channel protein type 4 subunit alpha	3	2.12646	0.94745	2.2444	0.0362791	484
P55735	SEC13	Protein SEC13 homolog	8	0.813073	0.276414	2.9415	0.00806923	485
O15027	SEC16A	Protein transport protein Sec16A	39	0.551694	0.195775	2.81801	0.010625	486
Q15436	SEC23A	Protein transport protein Sec23A	19	1.20888	0.064003	18.8879	3.21e-14	487
Q15437	SEC23B	Protein transport protein Sec23B	7	0.686431	0.177831	3.86002	0.00097577	488
Q9Y6Y8	SEC23IP	SEC23-interacting protein	21	1.53799	0.15648	9.82865	4.23e-09	489
O95487	SEC24B	Protein transport protein Sec24B	17	0.821172	0.174168	4.71482	0.00013278	490
P53992	SEC24C	Protein transport protein Sec24C	32	0.75991	0.0717686	10.5883	1.2e-09	491
O94855	SEC24D	Protein transport protein Sec24D	19	0.885002	0.167833	5.2731	3.68e-05	492
O94979	SEC31A	Protein transport protein Sec31A	35	0.909612	0.104099	8.73798	2.91e-08	493
Q92629	SGCD	Delta-sarcoglycan	7	0.755167	0.263006	2.8713	0.00943912	494
Q13326	SGCG	Gamma-sarcoglycan	2	0.810207	0.298145	2.71749	0.0298736	495
Q99961	SH3GL1	Endophilin-A2	7	0.647958	0.226265	2.86371	0.0095998	496
Q9Y371	SH3GLB1	Endophilin-B1	7	0.824595	0.133943	6.15631	5.15e-06	497
A1X283	SH3PXD2B	SH3 and PX domain-containing protein 2B	4	2.16034	0.60773	3.55478	0.00198628	498
Q96IW2	SHD	SH2 domain-containing adapter protein D	9	0.634017	0.190782	3.32325	0.00339046	499
Q8NBJ9	SIDT2	SID1 transmembrane family member 2	5	0.712294	0.310563	2.29355	0.0327823	500
P63208	SKP1	S-phase kinase-associated protein 1	6	0.500906	0.223123	2.24498	0.0362362	501
Q9P270	SLAIN2	SLAIN motif-containing protein 2	7	0.645988	0.14882	4.34073	0.000317205	502
P55011	SLC12A2	Solute carrier family 12 member 2	16	0.621711	0.101581	6.12037	5.57e-06	503
Q9UP95	SLC12A4	Solute carrier family 12 member 4	12	1.00854	0.114223	8.82953	2.46e-08	504
Q08357	SLC20A2	Sodium-dependent phosphate transporter 2	7	2.32751	0.358604	6.49048	3.22e-06	505
P14672	SLC2A4	Solute carrier family 2, facilitated glucose transporter member 4	4	0.603068	0.246248	2.44902	0.0236662	506
Q96K37	SLC35E1	Solute carrier family 35 member E1	2	0.800726	0.200103	4.00157	0.00070094	507
Q96QD8	SLC38A2	Sodium-coupled neutral amino acid transporter 2	4	0.901096	0.357395	2.52129	0.0202887	508
Q8IVB4	SLC9A9	Sodium/hydrogen exchanger 9	5	1.28424	0.474013	2.70928	0.0135007	509
Q15796	SMAD2	Mothers against decapentaplegic homolog 2	3	1.04193	0.278181	3.74553	0.00127459	510
Q8WU79	SMAP2	Stromal membrane-associated protein 2	3	0.837078	0.352014	2.37796	0.0274931	511
Q9UHP9	SMPX	Small muscular protein	2	0.917328	0.226053	4.05802	0.000614272	512
P52788	SMS	Spermine synthase	2	0.526853	0.230853	2.2822	0.0335613	513
O00161	SNAP23	Synaptosomal-associated protein 23	7	1.27029	0.368813	3.44426	0.00256539	514
O95721	SNAP29	Synaptosomal-associated protein 29	7	1.45314	0.377241	3.85203	0.00116781	515
O75643	SNRNP200	U5 small nuclear ribonucleoprotein 200 kDa helicase	7	0.867565	0.396654	2.18721	0.0414346	516
Q13596	SNX1	Sorting nexin-1	10	0.646406	0.1762	3.66859	0.00152472	517
Q96RF0	SNX18	Sorting nexin-18	5	0.589499	0.210687	2.79799	0.0114739	518
Q96L92	SNX27	Sorting nexin-27	8	1.32283	0.344573	3.83904	0.00102476	519
O60493	SNX3	Sorting nexin-3	5	0.858941	0.174435	4.92414	8.18e-05	520
O94964	SOGA1	Protein SOGA1	9	0.453523	0.174394	2.60057	0.0171057	521
O94875	SORBS2	Sorbin and SH3 domain-containing protein 2	12	0.754663	0.206486	3.6548	0.00157446	522
Q99523	SORT1	Sortilin	13	0.395655	0.123932	3.19251	0.00457374	523
O60271	SPAG9	C-Jun-amino-terminal kinase-interacting protein 4	32	1.14295	0.0934071	12.2362	9.63e-11	524
Q8N0X7	SPART	Spartin	17	1.52579	0.23446	6.50768	2.42e-06	525
Q96JI7	SPG11	Spatacsin	4	0.541295	0.226566	2.38913	0.0268559	526
Q13813	SPTAN1	Spectrin alpha chain, non-erythrocytic 1	124	0.673543	0.100932	6.67325	1.7e-06	527
Q01082	SPTBN1	Spectrin beta chain, non-erythrocytic 1	92	0.49959	0.115975	4.30775	0.000342604	528
O75044	SRGAP2	SLIT-ROBO Rho GTPase-activating protein 2	9	0.912687	0.235162	3.8811	0.000928891	529
P30626	SRI	Sorcin	7	0.870516	0.152719	5.70011	1.41e-05	530
P08240	SRPRA	Signal recognition particle receptor subunit alpha	18	0.414259	0.111466	3.71647	0.00136388	531
Q92783	STAM	Signal transducing adapter molecule 1	16	1.57722	0.193634	8.14539	8.82e-08	532
O75886	STAM2	Signal transducing adapter molecule 2	10	1.24846	0.119943	10.4088	1.61e-09	533
Q9Y3M8	STARD13	StAR-related lipid transfer protein 13	14	0.391506	0.097002	4.03607	0.000646624	534
P40763	STAT3	Signal transducer and activator of transcription 3	16	0.708168	0.153358	4.61773	0.000166345	535
Q86WV6	STING1	Stimulator of interferon genes protein	6	0.359242	0.156439	2.29638	0.0325912	536
P31948	STIP1	Stress-induced-phosphoprotein 1	18	0.499184	0.150476	3.31737	0.00343652	537
O94804	STK10	Serine/threonine-protein kinase 10	5	0.71762	0.195413	3.67232	0.00151155	538
Q9Y3F4	STRAP	Serine-threonine kinase receptor-associated protein	12	0.67443	0.11705	5.76191	1.23e-05	539
Q13033	STRN3	Striatin-3	8	1.0414	0.270412	3.85118	0.000996115	540
Q9NRL3	STRN4	Striatin-4	3	0.61306	0.137088	4.47202	0.000294637	541
O15400	STX7	Syntaxin-7	7	0.979973	0.15967	6.13747	5.36e-06	542
Q9Y2Z0	SUGT1	Protein SGT1 homolog	9	0.340177	0.146569	2.32093	0.0309717	543
Q96A49	SYAP1	Synapse-associated protein 1	5	0.996986	0.224824	4.43453	0.000284489	544
Q92797	SYMPK	Symplekin	3	1.11294	0.318668	3.49246	0.0100951	545
O60506	SYNCRIP	Heterogeneous nuclear ribonucleoprotein Q	13	0.69058	0.0983012	7.02514	8.16e-07	546
Q8NF91	SYNE1	Nesprin-1	67	0.210622	0.0786088	2.67937	0.0144135	547
Q9UMS6	SYNPO2	Synaptopodin-2	33	0.875071	0.145169	6.02795	6.81e-06	548
Q9UMZ2	SYNRG	Synergin gamma	16	0.848813	0.147108	5.77001	1.2e-05	549
Q9NYJ8	TAB2	TGF-beta-activated kinase 1 and MAP3K7-binding protein 2	3	0.439413	0.196778	2.23304	0.0384824	550
O75410	TACC1	Transforming acidic coiled-coil-containing protein 1	12	0.713376	0.213986	3.33374	0.00330965	551
O95359	TACC2	Transforming acidic coiled-coil-containing protein 2	14	1.062	0.30635	3.46664	0.00243611	552
Q01995	TAGLN	Transgelin	14	0.495761	0.189868	2.61108	0.0167211	553
P37802	TAGLN2	Transgelin-2	6	0.570542	0.271213	2.10367	0.0482619	554
Q92844	TANK	TRAF family member-associated NF-kappa-B activator	3	1.01224	0.384478	2.63275	0.0159534	555
Q8TC07	TBC1D15	TBC1 domain family member 15	12	0.354683	0.131624	2.69467	0.0139396	556
Q9HA65	TBC1D17	TBC1 domain family member 17	6	1.69826	0.325233	5.22167	4.14e-05	557
Q9NUY8	TBC1D23	TBC1 domain family member 23	13	1.19936	0.208146	5.7621	1.23e-05	558
Q92609	TBC1D5	TBC1 domain family member 5	23	0.697114	0.118626	5.87658	9.51e-06	559
Q0IIM8	TBC1D8B	TBC1 domain family member 8B	2	3.00718	0.54982	5.4694	3.4e-05	560
Q9UHD2	TBK1	Serine/threonine-protein kinase TBK1	11	1.0801	0.24283	4.44796	0.000246984	561
Q7Z6L1	TECPR1	Tectonin beta-propeller repeat-containing protein 1	4	0.988662	0.292805	3.37652	0.00299935	562
Q9P273	TENM3	Teneurin-3	20	0.725567	0.16961	4.27785	0.000367394	563
Q8IWB9	TEX2	Testis-expressed protein 2	5	0.889706	0.370772	2.3996	0.0432036	564
Q9Y6I9	TEX264	Testis-expressed protein 264	3	0.586619	0.28158	2.08331	0.0502648	565
Q92734	TFG	Protein TFG	15	0.86821	0.281012	3.08958	0.00577979	566
P02786	TFRC	Transferrin receptor protein 1	23	1.07829	0.136737	7.88584	1.45e-07	567
O43493	TGOLN2	Trans-Golgi network integral membrane protein 2	14	0.639454	0.201735	3.16978	0.00481695	568
Q6YHU6	THADA	Thyroid adenoma-associated protein	4	0.63425	0.180227	3.51916	0.00215723	569
Q07157	TJP1	Tight junction protein ZO-1	45	0.917872	0.115207	7.96718	1.24e-07	570
Q9UDY2	TJP2	Tight junction protein ZO-2	19	1.23324	0.189516	6.50732	2.42e-06	571
Q9Y490	TLN1	Talin-1	94	0.282441	0.0940507	3.00307	0.00702715	572
Q9HD45	TM9SF3	Transmembrane 9 superfamily member 3	7	0.403954	0.180935	2.23259	0.0371687	573
Q9ULS5	TMCC3	Transmembrane and coiled-coil domain protein 3	5	0.895776	0.27778	3.22477	0.00445942	574
Q9P2C4	TMEM181	Transmembrane protein 181	4	2.23539	0.2556	8.74564	4.35e-08	575
P82094	TMF1	TATA element modulatory factor	34	1.24549	0.0915257	13.6081	1.43e-11	576
Q15025	TNIP1	TNFAIP3-interacting protein 1	2	0.775801	0.179694	4.31734	0.000335013	577
Q9C0C2	TNKS1BP1	182 kDa tankyrase-1-binding protein	60	0.637705	0.105528	6.04297	6.59e-06	578
Q68CZ2	TNS3	Tensin-3	35	0.397203	0.0572876	6.93348	9.87e-07	579
Q9H0E2	TOLLIP	Toll-interacting protein	10	1.14734	0.227879	5.03487	6.34e-05	580
O60784	TOM1	Target of Myb protein 1	8	0.981582	0.275594	3.5617	0.00208215	581
Q6ZVM7	TOM1L2	TOM1-like protein 2	15	0.920078	0.173738	5.29577	3.5e-05	582
Q9ULQ1	TPCN1	Two pore calcium channel protein 1	9	0.331435	0.096991	3.41717	0.002731	583
Q9BW30	TPPP3	Tubulin polymerization-promoting protein family member 3	5	1.15333	0.327011	3.52688	0.002119	584
O14545	TRAFD1	TRAF-type zinc finger domain-containing protein 1	12	0.667321	0.197572	3.37761	0.00299184	585
Q14258	TRIM25	E3 ubiquitin/ISG15 ligase TRIM25	16	0.321137	0.126554	2.53754	0.0195938	586
Q9C035	TRIM5	Tripartite motif-containing protein 5	2	1.59176	0.268191	5.93518	0.00102103	587
Q9BYV6	TRIM55	Tripartite motif-containing protein 55	4	0.677894	0.142253	4.76542	0.00011809	588
O75962	TRIO	Triple functional domain protein	30	0.576021	0.0893394	6.44755	2.75e-06	589
Q9H2D6	TRIOBP	TRIO and F-actin-binding protein	6	0.811164	0.316291	2.56461	0.0184861	590
Q15643	TRIP11	Thyroid receptor-interacting protein 11	52	0.761961	0.155695	4.89393	8.77e-05	591
Q9Y5S1	TRPV2	Transient receptor potential cation channel subfamily V member 2	4	0.875777	0.184312	4.75161	0.000121927	592
Q92574	TSC1	Hamartin	15	0.51547	0.253669	2.03206	0.0556439	593
P49815	TSC2	Tuberin	19	0.36917	0.129498	2.85077	0.00988016	594
Q99816	TSG101	Tumor susceptibility gene 101 protein	14	1.01449	0.180771	5.61199	1.71e-05	595
Q15631	TSN	Translin	2	1.11978	0.186831	5.99355	7.35e-06	596
O60637	TSPAN3	Tetraspanin-3	2	0.891195	0.320082	2.78427	0.0127193	597
Q99614	TTC1	Tetratricopeptide repeat protein 1	4	1.79368	0.575691	3.1157	0.00569226	598
Q6PGP7	TTC37	Tetratricopeptide repeat protein 37	21	0.625063	0.134417	4.6502	0.000154261	599
Q8N3L3	TXLNB	Beta-taxilin	14	0.919959	0.109722	8.38443	5.6e-08	600
Q9BZF9	UACA	Uveal autoantigen with coiled-coil domains and ankyrin repeats	15	0.690108	0.184209	3.74632	0.00127223	601
Q5T6F2	UBAP2	Ubiquitin-associated protein 2	6	0.598449	0.258584	2.31433	0.0313996	602
Q14157	UBAP2L	Ubiquitin-associated protein 2-like	27	0.940948	0.130923	7.18702	5.86e-07	603
Q8TF42	UBASH3B	Ubiquitin-associated and SH3 domain-containing protein B	3	0.642128	0.132876	4.83253	0.000101109	604
Q9C0C9	UBE2O	(E3-independent) E2 ubiquitin-conjugating enzyme	5	0.366972	0.157504	2.32993	0.0303974	605
Q05086	UBE3A	Ubiquitin-protein ligase E3A	14	0.539301	0.13193	4.08778	0.00057296	606
Q7Z3V4	UBE3B	Ubiquitin-protein ligase E3B	4	0.717638	0.18674	3.84298	0.00492631	607
P11441	UBL4A	Ubiquitin-like protein 4A	2	0.875294	0.156659	5.58727	0.000826902	608
Q5T4S7	UBR4	E3 ubiquitin-protein ligase UBR4	96	0.205058	0.0391647	5.23578	4.01e-05	609
Q92575	UBXN4	UBX domain-containing protein 4	4	0.351758	0.108885	3.23054	0.00419325	610
Q16851	UGP2	UTP--glucose-1-phosphate uridylyltransferase	18	1.09	0.150567	7.23928	5.27e-07	611
A0JNW5	UHRF1BP1L	UHRF1-binding protein 1-like	10	0.699076	0.254945	2.74207	0.0125635	612
Q8IWX7	UNC45B	Protein unc-45 homolog B	50	0.273084	0.103131	2.64794	0.0154354	613
O60763	USO1	General vesicular transport factor p115	28	0.754556	0.0698084	10.809	8.42e-10	614
Q14694	USP10	Ubiquitin carboxyl-terminal hydrolase 10	17	0.635144	0.0878968	7.22601	5.41e-07	615
Q9Y4E8	USP15	Ubiquitin carboxyl-terminal hydrolase 15	6	1.0095	0.135692	7.43966	3.51e-07	616
Q96K76	USP47	Ubiquitin carboxyl-terminal hydrolase 47	20	0.755283	0.116751	6.46917	2.62e-06	617
P45974	USP5	Ubiquitin carboxyl-terminal hydrolase 5	17	0.444043	0.139802	3.17623	0.00474665	618
P40818	USP8	Ubiquitin carboxyl-terminal hydrolase 8	4	0.635002	0.248017	2.56032	0.0186579	619
Q93008	USP9X	Probable ubiquitin carboxyl-terminal hydrolase FAF-X	31	0.655503	0.10361	6.32664	3.56e-06	620
P46939	UTRN	Utrophin	89	0.419753	0.0494781	8.4836	4.65e-08	621
Q08AM6	VAC14	Protein VAC14 homolog	13	0.595411	0.186238	3.19705	0.00452661	622
P18206	VCL	Vinculin	60	0.795116	0.118403	6.71536	1.56e-06	623
P55072	VCP	Transitional endoplasmic reticulum ATPase	41	1.20778	0.112815	10.7058	9.93e-10	624
Q9H9C1	VIPAS39	Spermatogenesis-defective protein 39 homolog	9	0.983593	0.367954	2.67314	0.0146107	625
Q9BQB6	VKORC1	Vitamin K epoxide reductase complex subunit 1	2	0.476228	0.106473	4.47276	0.000233109	626
Q9H269	VPS16	Vacuolar protein sorting-associated protein 16 homolog	6	0.668458	0.140701	4.75091	0.000122124	627
Q9P253	VPS18	Vacuolar protein sorting-associated protein 18 homolog	17	0.469102	0.100099	4.6864	0.000141828	628
Q4G0F5	VPS26B	Vacuolar protein sorting-associated protein 26B	4	1.31985	0.412544	3.19929	0.0047217	629
Q9UBQ0	VPS29	Vacuolar protein sorting-associated protein 29	5	1.01734	0.219462	4.63563	0.000159571	630
Q96QK1	VPS35	Vacuolar protein sorting-associated protein 35	21	0.547668	0.137693	3.97745	0.00074161	631
Q8NEZ2	VPS37A	Vacuolar protein sorting-associated protein 37A	2	2.40164	0.201977	11.8907	2.14e-05	632
P49754	VPS41	Vacuolar protein sorting-associated protein 41 homolog	5	0.944177	0.238051	3.96628	0.000761226	633
Q9NRW7	VPS45	Vacuolar protein sorting-associated protein 45	14	2.19029	0.265167	8.26003	7.09e-08	634
Q96JG6	VPS50	Syndetin	12	0.532935	0.140677	3.78835	0.00115346	635
Q9UID3	VPS51	Vacuolar protein sorting-associated protein 51 homolog	17	0.583964	0.176471	3.30913	0.00350223	636
Q8N1B4	VPS52	Vacuolar protein sorting-associated protein 52 homolog	13	0.571496	0.150293	3.80254	0.00111588	637
Q5VIR6	VPS53	Vacuolar protein sorting-associated protein 53 homolog	11	0.276954	0.122791	2.25549	0.0354615	638
Q8N3P4	VPS8	Vacuolar protein sorting-associated protein 8 homolog	15	0.243953	0.112653	2.16552	0.0426107	639
Q9H7M9	VSIR	V-type immunoglobulin domain-containing suppressor of T-cell activation	5	1.28992	0.23516	5.48528	2.72e-05	640
Q96AJ9	VTI1A	Vesicle transport through interaction with t-SNAREs homolog 1A	5	2.11304	0.460733	4.58626	0.000178972	641
Q9UEU0	VTI1B	Vesicle transport through interaction with t-SNAREs homolog 1B	4	1.38259	0.599416	2.30656	0.0319102	642
Q9Y6W5	WASF2	Wiskott-Aldrich syndrome protein family member 2	8	1.20419	0.213117	5.65035	1.57e-05	643
Q641Q2	WASHC2A	WASH complex subunit 2A	2	1.70611	0.322805	5.28528	5.03e-05	644
Q969T9	WBP2	WW domain-binding protein 2	4	0.467494	0.187657	2.49121	0.0216354	645
Q6PJI9	WDR59	GATOR complex protein WDR59	2	0.739108	0.206004	3.58783	0.00710689	646
O14980	XPO1	Exportin-1	33	0.289349	0.0516262	5.60469	1.74e-05	647
Q9UIA9	XPO7	Exportin-7	15	0.436985	0.144569	3.02268	0.00672341	648
Q9UBH6	XPR1	Xenotropic and polytropic retrovirus receptor 1	2	0.719335	0.340353	2.1135	0.047321	649
Q8IZH2	XRN1	5'-3' exoribonuclease 1	20	0.513218	0.0903903	5.6778	1.48e-05	650
P16989	YBX3	Y-box-binding protein 3	7	0.382732	0.124459	3.07518	0.00597144	651
P07947	YES1	Tyrosine-protein kinase Yes	3	0.5104	0.233124	2.18939	0.0405958	652
Q9Y5A9	YTHDF2	YTH domain-containing family protein 2	2	1.14367	0.189212	6.04437	6.57e-06	653
Q7Z739	YTHDF3	YTH domain-containing family protein 3	5	1.46035	0.220101	6.6349	1.84e-06	654
P61981	YWHAG	14-3-3 protein gamma	8	0.500815	0.126869	3.94749	0.000795406	655
P27348	YWHAQ	14-3-3 protein theta	8	0.7935	0.190684	4.16134	0.00048241	656
P63104	YWHAZ	14-3-3 protein zeta/delta	7	0.780795	0.0729129	10.7086	9.89e-10	657
P37275	ZEB1	Zinc finger E-box-binding homeobox 1	3	1.40141	0.281206	4.98358	8.25e-05	658
Q7Z3T8	ZFYVE16	Zinc finger FYVE domain-containing protein 16	20	0.438156	0.176377	2.48421	0.0219611	659
Q9Y3S2	ZNF330	Zinc finger protein 330	2	1.17042	0.288169	4.06156	0.000732258	660
O60232	ZNRD2	Protein ZNRD2	4	0.885456	0.186343	4.75176	0.000138746	661
O43264	ZW10	Centromere/kinetochore protein zw10 homolog	11	0.57059	0.130251	4.38068	0.000288959	662
Q15942	ZYX	Zyxin	11	0.604399	0.218916	2.76087	0.0120545	663
