# Supplementary material for: Regulated dynamic subcellular GLUT4 localization revealed by proximal proteome mapping in human muscle cells
Source: J Cell Sci. 2023 Dec 21;136(23):jcs261454. doi: 10.1242/jcs.261454 (PMC10753500; doi:10.1242/jcs.261454)
Supplement: Table S6. Effect of AMPK activation of F5Y-GLUT4 unstimulated proximal proteome. [file joces-136-261454-TableS6.xlsx]

## Sheet: Sheet1
Effect of AMPK activation of F5Y-GLUT4 unstimulated proximal proteome
F5Y-GLUT4-APEX2 proximal proteome in PF stimulated contrasted to unstimulated SKM cells. Analyses of6 independent experiments.
Gene	Description	NumPeptides	log2 Mass Spec Intensity ratios: PF739 stimulated contrasted to Unstimulated	Standard Error	t.ratio	p.value
TXNIP	Thioredoxin-interacting protein	9	-0.76315	0.0443063	-17.2244	2.71616e-11
CLSTN2	Calsyntenin-2	11	-0.459496	0.0992867	-4.62797	0.000328274
PRR5	Proline-rich protein 5	2	-0.384764	0.218939	-1.75741	0.0992332
CAV3	Caveolin-3	2	-0.372397	0.146019	-2.55034	0.022183
VPS37A	Vacuolar protein sorting-associated protein 37A	2	-0.360922	0.13361	-2.70131	0.0355139
EIF5	Eukaryotic translation initiation factor 5	3	-0.325425	0.117194	-2.77681	0.032132
SLC9A7	Sodium/hydrogen exchanger 7	2	-0.309217	0.113578	-2.7225	0.0157322
RNF41	E3 ubiquitin-protein ligase NRDP1	5	-0.307072	0.106179	-2.89201	0.0276208
LEPROT	Leptin receptor gene-related protein	2	-0.307063	0.131059	-2.34294	0.0576116
TPD52L2	Tumor protein D54	2	-0.298477	0.0539468	-5.53281	0.00146933
VIPAS39	Spermatogenesis-defective protein 39 homolog	9	-0.282231	0.104418	-2.7029	0.0163635
GPD2	Glycerol-3-phosphate dehydrogenase, mitochondrial	9	-0.269541	0.132309	-2.03722	0.0596736
TANK	TRAF family member-associated NF-kappa-B activator	3	-0.268145	0.099768	-2.68768	0.0168702
LGALS3	Galectin-3	8	-0.266012	0.0882751	-3.01344	0.00873038
SNX18	Sorting nexin-18	5	-0.253753	0.106869	-2.37442	0.0313516
VPS33B	Vacuolar protein sorting-associated protein 33B	2	-0.247356	0.136903	-1.8068	0.12081
DMXL1	DmX-like protein 1	4	-0.244433	0.11113	-2.19952	0.0439359
EVI5L	EVI5-like protein	3	-0.243678	0.148049	-1.64592	0.150881
MARK3	MAP/microtubule affinity-regulating kinase 3	3	-0.242119	0.194637	-1.24395	0.25991
CTNNA1	Catenin alpha-1	15	-0.24078	0.0267836	-8.98982	1.99006e-07
SGCB	Beta-sarcoglycan	4	-0.237807	0.163785	-1.45195	0.167111
ITGB5	Integrin beta-5	4	-0.23542	0.123563	-1.90526	0.0760985
PSMF1	Proteasome inhibitor PI31 subunit	3	-0.221726	0.0673801	-3.29067	0.0165999
ATG9A	Autophagy-related protein 9A	12	-0.221002	0.0769159	-2.8733	0.0116061
Q6ZSR9	Uncharacterized protein FLJ45252	3	-0.218399	0.190971	-1.14362	0.270703
LAMP2	Lysosome-associated membrane glycoprotein 2	4	-0.212032	0.124888	-1.69778	0.110193
CTNNB1	Catenin beta-1	22	-0.210921	0.0647486	-3.25754	0.00530081
DSTN	Destrin	8	-0.200888	0.0651791	-3.08209	0.00758974
YME1L1	ATP-dependent zinc metalloprotease YME1L1	3	-0.199868	0.0970338	-2.05978	0.0850824
TBC1D5	TBC1 domain family member 5	23	-0.19382	0.0253697	-7.63981	1.51152e-06
WNK1	Serine/threonine-protein kinase WNK1	20	-0.191605	0.0728748	-2.62924	0.0189614
REEP1	Receptor expression-enhancing protein 1	2	-0.190088	0.128892	-1.47478	0.190715
DNAJC5	DnaJ homolog subfamily C member 5	2	-0.189062	0.138292	-1.36712	0.22059
STX5	Syntaxin-5	2	-0.186882	0.157802	-1.18428	0.254728
LDLR	Low-density lipoprotein receptor	9	-0.183386	0.141463	-1.29635	0.214444
FBXO45	F-box/SPRY domain-containing protein 1	2	-0.182871	0.0643728	-2.84081	0.0295354
CAV1	Caveolin-1	9	-0.182227	0.0862512	-2.11274	0.0517972
UBXN4	UBX domain-containing protein 4	4	-0.179114	0.0550098	-3.25605	0.00531701
ARFGAP1	ADP-ribosylation factor GTPase-activating protein 1	10	-0.176857	0.0631547	-2.80037	0.0134496
CLCC1	Chloride channel CLIC-like protein 1	3	-0.172426	0.100215	-1.72057	0.136117
MYH14	Myosin-14	3	-0.172345	0.118175	-1.45838	0.165355
CALD1	Caldesmon	10	-0.167471	0.048234	-3.47205	0.00341382
NEB	Nebulin	268	-0.165979	0.0425107	-3.90442	0.00140849
ADD3	Gamma-adducin	7	-0.165681	0.0655889	-2.52606	0.0232758
CDH15	Cadherin-15	19	-0.16531	0.0535476	-3.08716	0.00751165
DPYSL2	Dihydropyrimidinase-related protein 2	15	-0.164498	0.0719753	-2.28548	0.0372547
NFX1	Transcriptional repressor NF-X1	4	-0.16	0.0848274	-1.88618	0.0787842
INF2	Inverted formin-2	24	-0.159784	0.0668453	-2.39036	0.0303922
POLR2A	DNA-directed RNA polymerase II subunit RPB1	2	-0.156897	0.123617	-1.26921	0.223705
PDCD5	Programmed cell death protein 5	4	-0.156692	0.126526	-1.23842	0.234593
COPS5	COP9 signalosome complex subunit 5	2	-0.155191	0.117058	-1.32577	0.233155
TRPV2	Transient receptor potential cation channel subfamily V member 2	4	-0.151199	0.0957699	-1.57877	0.135241
KTN1	Kinectin	50	-0.150607	0.0280993	-5.3598	7.95022e-05
CD151	CD151 antigen	6	-0.149805	0.0674359	-2.22144	0.0421332
PRKAA1	5'-AMP-activated protein kinase catalytic subunit alpha-1	9	-0.147317	0.0762114	-1.933	0.0723404
PLCG1	1-phosphatidylinositol 4,5-bisphosphate phosphodiesterase gamma-1	11	-0.147102	0.0953041	-1.5435	0.143541
DYNLL1	Dynein light chain 1, cytoplasmic	2	-0.146645	0.289497	-0.50655	0.619835
METTL7A	Methyltransferase-like protein 7A	3	-0.141341	0.0497726	-2.83972	0.012422
CNDP2	Cytosolic non-specific dipeptidase	6	-0.140621	0.0584769	-2.40472	0.0295507
KIAA1217	Sickle tail protein homolog	15	-0.140608	0.101607	-1.38384	0.186654
EIF3H	Eukaryotic translation initiation factor 3 subunit H	4	-0.139464	0.087419	-1.59535	0.131482
MYH3	Myosin-3	52	-0.138134	0.0939165	-1.47082	0.162006
COG4	Conserved oligomeric Golgi complex subunit 4	6	-0.136761	0.104715	-1.30603	0.211216
RTN3	Reticulon-3	4	-0.136327	0.0517556	-2.63405	0.01878
ALDH1A1	Retinal dehydrogenase 1	19	-0.135258	0.0645992	-2.0938	0.0536773
TAGLN	Transgelin	14	-0.13312	0.123428	-1.07852	0.297842
KIF1B	Kinesin-like protein KIF1B	11	-0.130063	0.0472471	-2.75282	0.0148021
ZC3HAV1	Zinc finger CCCH-type antiviral protein 1	12	-0.13002	0.0451297	-2.88104	0.0114255
NFKB2	Nuclear factor NF-kappa-B p100 subunit	15	-0.129588	0.055609	-2.33034	0.0341576
TAGLN2	Transgelin-2	6	-0.125153	0.102874	-1.21657	0.242566
RINT1	RAD50-interacting protein 1	4	-0.122866	0.0652039	-1.88433	0.0790501
SPG11	Spatacsin	4	-0.122133	0.0708442	-1.72397	0.105255
IPO11	Importin-11	8	-0.120393	0.109208	-1.10242	0.287655
CALCOCO2	Calcium-binding and coiled-coil domain-containing protein 2	4	-0.120164	0.07147	-1.68132	0.113399
FHL1	Four and a half LIM domains protein 1	6	-0.120027	0.161519	-0.743115	0.468892
RNF31	E3 ubiquitin-protein ligase RNF31	4	-0.119785	0.0489613	-2.44653	0.0272263
TMEM115	Transmembrane protein 115	4	-0.119176	0.0914067	-1.3038	0.211957
OSBP	Oxysterol-binding protein 1	21	-0.118687	0.0766158	-1.54912	0.14219
FLNC	Filamin-C	161	-0.118017	0.0575086	-2.05216	0.0580337
FAT1	Protocadherin Fat 1	12	-0.117576	0.113822	-1.03298	0.317983
SYNJ2	Synaptojanin-2	7	-0.117563	0.144083	-0.815943	0.427301
ARL6IP5	PRA1 family protein 3	3	-0.117088	0.0693231	-1.68901	0.11189
ANKRD13A	Ankyrin repeat domain-containing protein 13A	3	-0.115939	0.238144	-0.486842	0.643643
HSPA12A	Heat shock 70 kDa protein 12A	12	-0.115166	0.108515	-1.06128	0.30535
GFPT1	Glutamine--fructose-6-phosphate aminotransferase [isomerizing] 1	19	-0.114958	0.129235	-0.889529	0.387763
SQSTM1	Sequestosome-1	8	-0.114189	0.106105	-1.07619	0.298847
KIF5B	Kinesin-1 heavy chain	43	-0.113284	0.0669004	-1.69332	0.111053
NSFL1C	NSFL1 cofactor p47	6	-0.11277	0.0742622	-1.51854	0.149672
NRAP	Nebulin-related-anchoring protein	2	-0.112129	0.0895836	-1.25167	0.229856
BCL2L13	Bcl-2-like protein 13	5	-0.111299	0.121317	-0.91742	0.373439
SVIL	Supervillin	12	-0.110667	0.0621918	-1.77944	0.0954315
PAIP1	Polyadenylate-binding protein-interacting protein 1	4	-0.109624	0.108289	-1.01234	0.32743
SCAMP3	Secretory carrier-associated membrane protein 3	8	-0.108984	0.0965552	-1.12872	0.276745
AP4E1	AP-4 complex subunit epsilon-1	17	-0.107871	0.0504248	-2.13925	0.0492681
SMPD4	Sphingomyelin phosphodiesterase 4	2	-0.107829	0.174712	-0.617183	0.546369
PARD3	Partitioning defective 3 homolog	6	-0.107054	0.0665048	-1.60972	0.128298
RAB5C	Ras-related protein Rab-5C	4	-0.105757	0.11814	-0.895182	0.38483
SLC38A2	Sodium-coupled neutral amino acid transporter 2	4	-0.10408	0.149814	-0.694726	0.497848
SLC12A4	Solute carrier family 12 member 4	12	-0.103788	0.0289133	-3.58961	0.00268219
FXR2	Fragile X mental retardation syndrome-related protein 2	6	-0.103259	0.0510922	-2.02103	0.0614978
PHPT1	14 kDa phosphohistidine phosphatase	4	-0.101858	0.0996375	-1.02229	0.32285
TMEM126A	Transmembrane protein 126A	3	-0.10012	0.0656057	-1.52608	0.147796
RRAGC	Ras-related GTP-binding protein C	4	-0.100065	0.0842917	-1.18713	0.253639
MAVS	Mitochondrial antiviral-signaling protein	9	-0.0994242	0.0408276	-2.43522	0.0278373
MTOR	Serine/threonine-protein kinase mTOR	27	-0.0992868	0.0411665	-2.41183	0.0291426
FLNA	Filamin-A	120	-0.0990302	0.0289913	-3.41586	0.00383109
UACA	Uveal autoantigen with coiled-coil domains and ankyrin repeats	15	-0.098776	0.0592444	-1.66726	0.116199
PFN2	Profilin-2	4	-0.0983672	0.0902525	-1.08991	0.292952
ZNFX1	NFX1-type zinc finger-containing protein 1	8	-0.0983338	0.0599389	-1.64057	0.121684
SLC25A46	Solute carrier family 25 member 46	2	-0.0982279	0.0630632	-1.55761	0.14017
ATG4B	Cysteine protease ATG4B	7	-0.0981135	0.0778816	-1.25978	0.226998
CPPED1	Serine/threonine-protein phosphatase CPPED1	8	-0.0975292	0.0466569	-2.09035	0.054027
SASH1	SAM and SH3 domain-containing protein 1	3	-0.0973876	0.105406	-0.923926	0.391168
KLC1	Kinesin light chain 1	22	-0.0971063	0.062882	-1.54426	0.143358
DLGAP4	Disks large-associated protein 4	13	-0.0964941	0.0699425	-1.37962	0.187924
CASP3	Caspase-3	3	-0.0962404	0.12303	-0.782252	0.44624
VDAC2	Voltage-dependent anion-selective channel protein 2	15	-0.0957649	0.0550424	-1.73984	0.102358
HLA-A	HLA class I histocompatibility antigen, A alpha chain	4	-0.095581	0.0764871	-1.24964	0.23058
SNX3	Sorting nexin-3	5	-0.0943687	0.070131	-1.34561	0.198418
PFDN2	Prefoldin subunit 2	3	-0.0937051	0.0815485	-1.14907	0.268519
NHLRC2	NHL repeat-containing protein 2	8	-0.0936215	0.0552015	-1.696	0.110536
SCN4A	Sodium channel protein type 4 subunit alpha	3	-0.0917641	0.143142	-0.641073	0.531149
TGOLN2	Trans-Golgi network integral membrane protein 2	14	-0.091732	0.116884	-0.784815	0.444781
MYO1E	Unconventional myosin-Ie	8	-0.091572	0.0545507	-1.67866	0.113923
LMAN2	Vesicular integral-membrane protein VIP36	8	-0.0910539	0.0555935	-1.63785	0.122254
PRICKLE2	Prickle-like protein 2	2	-0.0910374	0.269227	-0.338144	0.746773
PNPLA6	Patatin-like phospholipase domain-containing protein 6	17	-0.0908236	0.0529387	-1.71564	0.106805
ANKRD1	Ankyrin repeat domain-containing protein 1	5	-0.0907115	0.115081	-0.78824	0.442836
ITGB1	Integrin beta-1	18	-0.0901567	0.0723681	-1.24581	0.231943
AUP1	Ancient ubiquitous protein 1	6	-0.0891562	0.0794143	-1.12267	0.279226
PANK4	4'-phosphopantetheine phosphatase	16	-0.0875057	0.045754	-1.91253	0.0750976
TECPR1	Tectonin beta-propeller repeat-containing protein 1	4	-0.0861427	0.100183	-0.859857	0.403402
JAK1	Tyrosine-protein kinase JAK1	6	-0.0848224	0.058929	-1.4394	0.170579
TRIM55	Tripartite motif-containing protein 55	4	-0.0847995	0.0865625	-0.979633	0.342804
ARFIP2	Arfaptin-2	4	-0.0847931	0.0745419	-1.13752	0.273164
CDC42	Cell division control protein 42 homolog	6	-0.0844621	0.0957236	-0.882355	0.391506
TBC1D17	TBC1 domain family member 17	6	-0.0839095	0.0407345	-2.05991	0.0571984
RHBDD2	Rhomboid domain-containing protein 2	2	-0.0834887	0.0470536	-1.77433	0.126364
CLTB	Clathrin light chain B	7	-0.0824054	0.0560738	-1.46959	0.162334
OCIAD1	OCIA domain-containing protein 1	2	-0.0823905	0.0616536	-1.33634	0.201356
MYO9A	Unconventional myosin-IXa	2	-0.0823803	0.109764	-0.750519	0.481327
FXR1	Fragile X mental retardation syndrome-related protein 1	20	-0.082353	0.0308822	-2.66668	0.0175947
XPO5	Exportin-5	5	-0.0814836	0.0846708	-0.962357	0.351129
CSRP1	Cysteine and glycine-rich protein 1	8	-0.0803359	0.0998166	-0.804836	0.433487
COPE	Coatomer subunit epsilon	6	-0.0799011	0.0662059	-1.20686	0.246175
ATP6V1B2	V-type proton ATPase subunit B, brain isoform	5	-0.0796586	0.0664676	-1.19846	0.249332
ACLY	ATP-citrate synthase	24	-0.0787713	0.0303608	-2.59451	0.02032
VCL	Vinculin	60	-0.0787134	0.0757472	-1.03916	0.315192
WASF2	Wiskott-Aldrich syndrome protein family member 2	8	-0.0781279	0.070886	-1.10216	0.287762
STRN4	Striatin-4	3	-0.0780935	0.0859499	-0.908593	0.377932
YWHAQ	14-3-3 protein theta	8	-0.0778384	0.0549629	-1.4162	0.177148
ARL1	ADP-ribosylation factor-like protein 1	6	-0.077704	0.10473	-0.741949	0.469577
MYH8	Myosin-8	30	-0.0776871	0.118203	-0.657233	0.520989
CCDC141	Coiled-coil domain-containing protein 141	18	-0.0775087	0.0776419	-0.998285	0.333974
CPNE3	Copine-3	8	-0.0771421	0.0851583	-0.905867	0.379328
HBS1L	HBS1-like protein	11	-0.0761347	0.0866225	-0.878925	0.393304
ZYX	Zyxin	11	-0.0760928	0.0743758	-1.02309	0.322485
EIF4B	Eukaryotic translation initiation factor 4B	11	-0.0750274	0.0543111	-1.38144	0.187376
FKBP4	Peptidyl-prolyl cis-trans isomerase FKBP4	10	-0.0737812	0.0549458	-1.3428	0.199304
PSMD10	26S proteasome non-ATPase regulatory subunit 10	6	-0.0735435	0.0802908	-0.915964	0.374177
VPS35L	VPS35 endosomal protein sorting factor-like	13	-0.0735104	0.0839217	-0.875941	0.394873
DYRK1A	Dual specificity tyrosine-phosphorylation-regulated kinase 1A	4	-0.0731655	0.10196	-0.717589	0.484037
ITGA6	Integrin alpha-6	23	-0.0727749	0.102934	-0.707007	0.490401
LMBRD2	G-protein coupled receptor-associated protein LMBRD2	4	-0.0727275	0.0652217	-1.11508	0.282363
RELA	Transcription factor p65	13	-0.0727244	0.0429478	-1.69332	0.111053
LARS1	Leucine--tRNA ligase, cytoplasmic	41	-0.0713101	0.0549535	-1.29764	0.214011
PRKAG1	5'-AMP-activated protein kinase subunit gamma-1	10	-0.0708917	0.0360453	-1.96674	0.0679958
TUBGCP3	Gamma-tubulin complex component 3	11	-0.0703445	0.0392691	-1.79135	0.0934322
FAM120B	Constitutive coactivator of peroxisome proliferator-activated receptor gamma	9	-0.0702915	0.0701074	-1.00263	0.331942
C1orf198	Uncharacterized protein C1orf198	11	-0.0702091	0.0844374	-0.831493	0.418736
GPHN	Gephyrin	15	-0.0698634	0.0507603	-1.37634	0.188916
GEMIN4	Gem-associated protein 4	15	-0.0696095	0.0510718	-1.36297	0.193003
CHMP5	Charged multivesicular body protein 5	3	-0.0693392	0.0444068	-1.56145	0.139264
MAP1B	Microtubule-associated protein 1B	65	-0.0693017	0.0835476	-0.829488	0.419834
CCDC93	Coiled-coil domain-containing protein 93	5	-0.0681883	0.155681	-0.437999	0.667629
STIM2	Stromal interaction molecule 2	2	-0.0673077	0.0694199	-0.969573	0.347635
SHD	SH2 domain-containing adapter protein D	9	-0.0668747	0.0781611	-0.855601	0.405679
WDR91	WD repeat-containing protein 91	3	-0.0666805	0.104132	-0.640348	0.531607
LRP1	Prolow-density lipoprotein receptor-related protein 1	61	-0.0665457	0.0826988	-0.804676	0.433576
CACYBP	Calcyclin-binding protein	5	-0.0663583	0.0461398	-1.4382	0.170913
NUDC	Nuclear migration protein nudC	8	-0.0661138	0.0527166	-1.25414	0.228985
TNRC6B	Trinucleotide repeat-containing gene 6B protein	12	-0.0658975	0.0466568	-1.41239	0.178247
ATP1B4	Protein ATP1B4	3	-0.065792	0.0497275	-1.32305	0.234003
OBSL1	Obscurin-like protein 1	36	-0.065162	0.0414814	-1.57087	0.137063
GEMIN5	Gem-associated protein 5	22	-0.0650001	0.0561311	-1.15801	0.264968
CAPG	Macrophage-capping protein	3	-0.0649372	0.0700102	-0.927539	0.368332
ITGA7	Integrin alpha-7	20	-0.0642152	0.0585843	-1.09612	0.290315
PSME1	Proteasome activator complex subunit 1	12	-0.0639648	0.0613709	-1.04227	0.313797
ZFYVE16	Zinc finger FYVE domain-containing protein 16	20	-0.0638367	0.0414994	-1.53825	0.144812
USP14	Ubiquitin carboxyl-terminal hydrolase 14	11	-0.0638011	0.0475232	-1.34253	0.199391
ACTN4	Alpha-actinin-4	28	-0.0636307	0.0689817	-0.922428	0.370905
MYO5A	Unconventional myosin-Va	22	-0.0632322	0.103485	-0.611026	0.550331
AGTRAP	Type-1 angiotensin II receptor-associated protein	2	-0.0630951	0.132291	-0.47694	0.640279
TMEM181	Transmembrane protein 181	4	-0.063065	0.126707	-0.497721	0.625898
MOB4	MOB-like protein phocein	6	-0.0626806	0.0724251	-0.865454	0.40042
PRRC1	Protein PRRC1	6	-0.061868	0.103588	-0.597249	0.55925
DYNC1LI1	Cytoplasmic dynein 1 light intermediate chain 1	13	-0.0615351	0.0532524	-1.15554	0.265946
EEA1	Early endosome antigen 1	75	-0.0610862	0.0462053	-1.32206	0.205956
ELOB	Elongin-B	3	-0.060967	0.058795	-1.03694	0.316191
CAMK2D	Calcium/calmodulin-dependent protein kinase type II subunit delta	12	-0.0608694	0.0542879	-1.12123	0.279818
RHOA	Transforming protein RhoA	2	-0.0608122	0.0955119	-0.636697	0.533919
ITGA3	Integrin alpha-3	14	-0.0605914	0.0527266	-1.14916	0.268484
DARS1	Aspartate--tRNA ligase, cytoplasmic	26	-0.0605237	0.0286381	-2.1134	0.0517331
TEX264	Testis-expressed protein 264	3	-0.0588172	0.0679785	-0.865233	0.400537
CEP170	Centrosomal protein of 170 kDa	23	-0.0584727	0.026148	-2.23622	0.0409567
EIF2AK4	eIF-2-alpha kinase GCN2	8	-0.0584695	0.062682	-0.932796	0.365698
PPP6R3	Serine/threonine-protein phosphatase 6 regulatory subunit 3	6	-0.0584185	0.116736	-0.500432	0.624033
MAT2A	S-adenosylmethionine synthase isoform type-2	7	-0.0577982	0.0624286	-0.925829	0.369192
PRRC2C	Protein PRRC2C	46	-0.0562867	0.023989	-2.34635	0.0331122
PRKAR1A	cAMP-dependent protein kinase type I-alpha regulatory subunit	6	-0.0558669	0.0572527	-0.975794	0.344642
CD81	CD81 antigen	3	-0.0557043	0.109044	-0.510841	0.616898
BCAP31	B-cell receptor-associated protein 31	3	-0.0555291	0.0861906	-0.64426	0.529136
PLIN3	Perilipin-3	21	-0.0554956	0.0580616	-0.955806	0.354322
SCAMP1	Secretory carrier-associated membrane protein 1	6	-0.0553169	0.0743692	-0.743815	0.46848
IRS1	Insulin receptor substrate 1	5	-0.0548872	0.0830849	-0.660616	0.518876
RABL3	Rab-like protein 3	2	-0.0544199	0.0542278	-1.00354	0.331514
MAN1B1	Endoplasmic reticulum mannosyl-oligosaccharide 1,2-alpha-mannosidase	3	-0.0543378	0.102626	-0.529475	0.604224
PDCD6IP	Programmed cell death 6-interacting protein	35	-0.0542719	0.0396358	-1.36926	0.191071
RTN4	Reticulon-4	57	-0.0538785	0.0461162	-1.16832	0.260912
XPR1	Xenotropic and polytropic retrovirus receptor 1	2	-0.052586	0.0816013	-0.644425	0.529032
USP5	Ubiquitin carboxyl-terminal hydrolase 5	17	-0.052487	0.058701	-0.894141	0.385369
SLC9A9	Sodium/hydrogen exchanger 9	5	-0.0524718	0.059777	-0.877792	0.3939
CAPZB	F-actin-capping protein subunit beta	10	-0.0522977	0.0493905	-1.05886	0.306417
XPO1	Exportin-1	33	-0.0521249	0.0377205	-1.38187	0.187245
EPRS1	Bifunctional glutamate/proline--tRNA ligase	51	-0.0519485	0.0342568	-1.51644	0.150197
ANKS1A	Ankyrin repeat and SAM domain-containing protein 1A	9	-0.0518643	0.0717569	-0.722778	0.480935
SLAIN2	SLAIN motif-containing protein 2	7	-0.051854	0.0495985	-1.04547	0.31236
STING1	Stimulator of interferon genes protein	6	-0.0518268	0.0982358	-0.527575	0.605511
NCSTN	Nicastrin	2	-0.0513183	0.141777	-0.361966	0.722426
KIF2A	Kinesin-like protein KIF2A	7	-0.0511756	0.0550221	-0.930092	0.367051
PEX14	Peroxisomal membrane protein PEX14	4	-0.0507176	0.0925273	-0.548137	0.591663
OSBPL9	Oxysterol-binding protein-related protein 9	9	-0.0503456	0.0573259	-0.878234	0.393667
RB1CC1	RB1-inducible coiled-coil protein 1	7	-0.0501625	0.0888295	-0.564706	0.580621
TARS1	Threonine--tRNA ligase 1, cytoplasmic	15	-0.0500826	0.0240185	-2.08517	0.0545547
RNH1	Ribonuclease inhibitor	15	-0.0498089	0.0460397	-1.08187	0.296397
TPPP3	Tubulin polymerization-promoting protein family member 3	5	-0.049285	0.0622518	-0.791703	0.440874
CAPRIN1	Caprin-1	11	-0.0492064	0.0682333	-0.721149	0.481907
PML	Protein PML	11	-0.0491126	0.0497092	-0.987997	0.338824
KHSRP	Far upstream element-binding protein 2	13	-0.0490786	0.0827589	-0.593031	0.561996
GBE1	1,4-alpha-glucan-branching enzyme	15	-0.0487796	0.100307	-0.486301	0.633782
CDV3	Protein CDV3 homolog	10	-0.0482386	0.0590109	-0.817452	0.426464
WBP2	WW domain-binding protein 2	4	-0.0479348	0.0707159	-0.67785	0.508189
GOPC	Golgi-associated PDZ and coiled-coil motif-containing protein	21	-0.0478411	0.0483247	-0.989994	0.337879
ARFGAP3	ADP-ribosylation factor GTPase-activating protein 3	10	-0.0476049	0.0634531	-0.750239	0.464717
DHX36	ATP-dependent DNA/RNA helicase DHX36	14	-0.0475978	0.0442133	-1.07655	0.298692
TMEM33	Transmembrane protein 33	7	-0.0475168	0.0657883	-0.722268	0.481239
MMS19	MMS19 nucleotide excision repair protein homolog	13	-0.0472379	0.0538553	-0.877127	0.394249
TRIOBP	TRIO and F-actin-binding protein	6	-0.0469262	0.0854142	-0.549396	0.59082
SPAG9	C-Jun-amino-terminal kinase-interacting protein 4	32	-0.0466047	0.0277059	-1.68212	0.11324
CSDE1	Cold shock domain-containing protein E1	31	-0.0460897	0.0292712	-1.57458	0.136207
CKAP5	Cytoskeleton-associated protein 5	29	-0.0455621	0.0349767	-1.30264	0.212343
RTN2	Reticulon-2	3	-0.045088	0.090701	-0.497106	0.626321
SLC35F6	Solute carrier family 35 member F6	2	-0.0449698	0.19014	-0.236509	0.816237
GOLGA3	Golgin subfamily A member 3	65	-0.0449445	0.0577432	-0.77835	0.448467
FYN	Tyrosine-protein kinase Fyn	2	-0.044579	0.0889377	-0.501239	0.623479
IPO4	Importin-4	7	-0.0441949	0.0488896	-0.903972	0.380299
FLII	Protein flightless-1 homolog	25	-0.0438667	0.0603187	-0.72725	0.478271
PRKAG3	5'-AMP-activated protein kinase subunit gamma-3	3	-0.0437571	0.100286	-0.436323	0.668817
TTC1	Tetratricopeptide repeat protein 1	4	-0.0432816	0.0667562	-0.648352	0.526559
UBE2O	(E3-independent) E2 ubiquitin-conjugating enzyme	5	-0.042904	0.0602866	-0.711667	0.487592
ALDOA	Fructose-bisphosphate aldolase A	19	-0.0428393	0.039973	-1.07171	0.300793
ZW10	Centromere/kinetochore protein zw10 homolog	11	-0.042381	0.0484748	-0.874288	0.395744
EXOC3	Exocyst complex component 3	12	-0.0421595	0.0729518	-0.577909	0.5719
TSPO	Translocator protein	2	-0.042131	0.0570775	-0.738136	0.471823
COPB2	Coatomer subunit beta'	21	-0.041783	0.0467019	-0.894674	0.385093
SCAMP4	Secretory carrier-associated membrane protein 4	3	-0.0415562	0.093363	-0.445104	0.662601
RRM2B	Ribonucleoside-diphosphate reductase subunit M2 B	2	-0.0410934	0.144914	-0.283571	0.780616
PPP1R12A	Protein phosphatase 1 regulatory subunit 12A	26	-0.0410421	0.0496136	-0.827235	0.42107
RAPGEF1	Rap guanine nucleotide exchange factor 1	18	-0.040976	0.0429314	-0.954454	0.354983
NBAS	Neuroblastoma-amplified sequence	22	-0.040642	0.0346202	-1.17394	0.258722
CARS1	Cysteine--tRNA ligase, cytoplasmic	10	-0.0405176	0.056273	-0.720018	0.482583
SYNE1	Nesprin-1	67	-0.0397405	0.0268861	-1.47811	0.160069
LANCL1	Glutathione S-transferase LANCL1	7	-0.0395953	0.0508239	-0.779068	0.448057
AP3B1	AP-3 complex subunit beta-1	24	-0.0391301	0.0564684	-0.692955	0.498927
KIF13B	Kinesin-like protein KIF13B	17	-0.0389944	0.062011	-0.628829	0.53892
GSPT1	Eukaryotic peptide chain release factor GTP-binding subunit ERF3A	7	-0.0388575	0.0575035	-0.67574	0.50949
DDB1	DNA damage-binding protein 1	21	-0.0385993	0.0250874	-1.53859	0.14473
LRRFIP1	Leucine-rich repeat flightless-interacting protein 1	12	-0.0384395	0.0550494	-0.698273	0.49569
TAB2	TGF-beta-activated kinase 1 and MAP3K7-binding protein 2	3	-0.0381593	0.103045	-0.370316	0.716324
ATXN2L	Ataxin-2-like protein	24	-0.0379542	0.0401698	-0.944845	0.35971
VPS53	Vacuolar protein sorting-associated protein 53 homolog	11	-0.0378441	0.0333167	-1.13589	0.273827
RABEP1	Rab GTPase-binding effector protein 1	24	-0.0376148	0.0248367	-1.51448	0.150688
GNAI3	Guanine nucleotide-binding protein G(i) subunit alpha	2	-0.0373642	0.0919135	-0.406515	0.698467
NEMP1	Nuclear envelope integral membrane protein 1	3	-0.0373381	0.0922638	-0.404689	0.699738
MIOS	GATOR complex protein MIOS	4	-0.0373197	0.0631797	-0.590691	0.563523
PHKB	Phosphorylase b kinase regulatory subunit beta	7	-0.0370469	0.0724173	-0.511575	0.616396
STK39	STE20/SPS1-related proline-alanine-rich protein kinase	7	-0.03607	0.0856577	-0.421094	0.679658
CERS2	Ceramide synthase 2	2	-0.0353719	0.069742	-0.507182	0.630124
COPS2	COP9 signalosome complex subunit 2	5	-0.0353044	0.0394032	-0.895979	0.384418
MYL4	Myosin light chain 4	6	-0.0352617	0.0947048	-0.372333	0.714853
RARS1	Arginine--tRNA ligase, cytoplasmic	30	-0.0352383	0.02915	-1.20886	0.245427
GBF1	Golgi-specific brefeldin A-resistance guanine nucleotide exchange factor 1	36	-0.0349193	0.0409228	-0.853297	0.406915
PHLDB1	Pleckstrin homology-like domain family B member 1	17	-0.0347213	0.142745	-0.243239	0.811115
CAMK2G	Calcium/calmodulin-dependent protein kinase type II subunit gamma	8	-0.0343938	0.0698327	-0.492518	0.629484
SLFN5	Schlafen family member 5	6	-0.0340249	0.10609	-0.320716	0.75285
VKORC1	Vitamin K epoxide reductase complex subunit 1	2	-0.033526	0.0831353	-0.403271	0.692439
SRI	Sorcin	7	-0.0334818	0.0593752	-0.563903	0.581154
ILVBL	2-hydroxyacyl-CoA lyase 2	12	-0.0334678	0.0370646	-0.902957	0.38082
USP11	Ubiquitin carboxyl-terminal hydrolase 11	10	-0.033203	0.0518428	-0.640456	0.545543
CAVIN1	Caveolae-associated protein 1	16	-0.0329733	0.0741655	-0.444591	0.662963
EXOC8	Exocyst complex component 8	8	-0.03296	0.0584343	-0.564053	0.581055
STIP1	Stress-induced-phosphoprotein 1	18	-0.0323826	0.0447417	-0.723768	0.480345
PTPN12	Tyrosine-protein phosphatase non-receptor type 12	19	-0.032227	0.0359607	-0.896173	0.384317
LUZP1	Leucine zipper protein 1	25	-0.0320379	0.0336261	-0.952771	0.355808
DAGLB	Diacylglycerol lipase-beta	2	-0.0316662	0.119415	-0.265177	0.799748
DIAPH1	Protein diaphanous homolog 1	10	-0.0315745	0.0591779	-0.533553	0.601468
PBXIP1	Pre-B-cell leukemia transcription factor-interacting protein 1	15	-0.0315653	0.0722473	-0.436907	0.668403
TOM1	Target of Myb protein 1	8	-0.031496	0.0648199	-0.4859	0.634059
DCLK1	Serine/threonine-protein kinase DCLK1	14	-0.0314402	0.0684007	-0.459647	0.652361
MARCKS	Myristoylated alanine-rich C-kinase substrate	9	-0.0309305	0.109258	-0.283095	0.780974
SPTBN1	Spectrin beta chain, non-erythrocytic 1	92	-0.030003	0.0569843	-0.526514	0.60623
AIMP1	Aminoacyl tRNA synthase complex-interacting multifunctional protein 1	14	-0.0299136	0.0327658	-0.912953	0.375708
DNPEP	Aspartyl aminopeptidase	5	-0.0293674	0.0757843	-0.387512	0.70382
LIMS1	LIM and senescent cell antigen-like-containing domain protein 1	5	-0.0284334	0.115097	-0.247039	0.808228
SH3GLB1	Endophilin-B1	7	-0.0280162	0.0768791	-0.364419	0.720631
GPSM1	G-protein-signaling modulator 1	4	-0.0280093	0.113739	-0.24626	0.813689
PPM1G	Protein phosphatase 1G	3	-0.0273997	0.211157	-0.12976	0.900997
NOC2L	Nucleolar complex protein 2 homolog	6	-0.026533	0.066342	-0.399943	0.694836
CAP1	Adenylyl cyclase-associated protein 1	16	-0.0253317	0.0462782	-0.547379	0.59217
MRC2	C-type mannose receptor 2	14	-0.0251919	0.0687258	-0.366557	0.719069
PLEKHA6	Pleckstrin homology domain-containing family A member 6	21	-0.0251692	0.0340878	-0.738362	0.47169
SLC2A4	Solute carrier family 2, facilitated glucose transporter member 4	4	-0.024689	0.0593804	-0.415778	0.68346
ARMC9	LisH domain-containing protein ARMC9	6	-0.0245876	0.0810595	-0.303328	0.765806
VCP	Transitional endoplasmic reticulum ATPase	41	-0.0245805	0.0622765	-0.3947	0.69862
HDGF	Hepatoma-derived growth factor	7	-0.0243414	0.0858279	-0.283607	0.780589
AIMP2	Aminoacyl tRNA synthase complex-interacting multifunctional protein 2	11	-0.0243231	0.0561976	-0.432814	0.671308
PRMT5	Protein arginine N-methyltransferase 5	3	-0.0240938	0.077519	-0.310812	0.760221
LRP4	Low-density lipoprotein receptor-related protein 4	2	-0.0240592	0.168442	-0.142834	0.891098
SPTAN1	Spectrin alpha chain, non-erythrocytic 1	124	-0.023594	0.0559907	-0.421391	0.679446
DDI2	Protein DDI1 homolog 2	8	-0.0230372	0.0480211	-0.479732	0.638338
MICAL1	[F-actin]-monooxygenase MICAL1	23	-0.0227937	0.0363139	-0.627686	0.539649
AGL	Glycogen debranching enzyme	12	-0.0223519	0.0869036	-0.257203	0.800517
TNNT1	Troponin T, slow skeletal muscle	3	-0.0220847	0.0602405	-0.366609	0.719031
DOCK7	Dedicator of cytokinesis protein 7	16	-0.0220833	0.0361639	-0.610645	0.550576
NEXN	Nexilin	18	-0.0218756	0.0623144	-0.351051	0.730432
CAND1	Cullin-associated NEDD8-dissociated protein 1	41	-0.0218063	0.0351952	-0.619581	0.544831
MAP3K6	Mitogen-activated protein kinase kinase kinase 6	5	-0.0215633	0.116776	-0.184655	0.855973
OPTN	Optineurin	6	-0.0214834	0.075924	-0.28296	0.781075
SH3PXD2B	SH3 and PX domain-containing protein 2B	4	-0.021098	0.12791	-0.164944	0.871191
OPA1	Dynamin-like 120 kDa protein, mitochondrial	29	-0.0209498	0.0452948	-0.46252	0.650347
TLN1	Talin-1	94	-0.0208651	0.0399417	-0.522388	0.609029
EEF2K	Eukaryotic elongation factor 2 kinase	2	-0.0208587	0.17654	-0.118153	0.907514
ARFRP1	ADP-ribosylation factor-related protein 1	3	-0.0207855	0.0950019	-0.218791	0.829762
PPP2CA	Serine/threonine-protein phosphatase 2A catalytic subunit alpha isoform	2	-0.0206677	0.053838	-0.383887	0.706449
EEF2	Elongation factor 2	46	-0.0205074	0.0327554	-0.626077	0.540675
PDLIM3	PDZ and LIM domain protein 3	13	-0.0204658	0.0888465	-0.230351	0.820931
LPP	Lipoma-preferred partner	14	-0.0201878	0.047742	-0.422852	0.678403
SH3GL1	Endophilin-A2	7	-0.0201799	0.0796427	-0.25338	0.803414
IPO9	Importin-9	16	-0.0199876	0.0477946	-0.418197	0.681729
EIF4A2	Eukaryotic initiation factor 4A-II	8	-0.0199669	0.0596404	-0.334788	0.742421
STAT3	Signal transducer and activator of transcription 3	16	-0.0194854	0.0231433	-0.841946	0.413041
LIMA1	LIM domain and actin-binding protein 1	26	-0.0194213	0.0687482	-0.282499	0.781422
USP9X	Probable ubiquitin carboxyl-terminal hydrolase FAF-X	31	-0.0191689	0.0535256	-0.358125	0.725239
IFFO1	Intermediate filament family orphan 1	2	-0.0190689	0.2204	-0.0865194	0.932198
ZNF330	Zinc finger protein 330	2	-0.0182666	0.142195	-0.128462	0.89949
SACS	Sacsin	63	-0.0181511	0.0131006	-1.38552	0.186151
TMX1	Thioredoxin-related transmembrane protein 1	5	-0.0181385	0.0935527	-0.193885	0.848867
LAMTOR1	Ragulator complex protein LAMTOR1	5	-0.0180592	0.103989	-0.173664	0.864452
PALLD	Palladin	37	-0.0178664	0.0636017	-0.280911	0.782616
PSMD9	26S proteasome non-ATPase regulatory subunit 9	6	-0.0177402	0.0903336	-0.196386	0.846944
TNKS1BP1	182 kDa tankyrase-1-binding protein	60	-0.0176971	0.0343439	-0.515292	0.613859
VPS50	Syndetin	12	-0.0176125	0.0511729	-0.344176	0.735492
XPO7	Exportin-7	15	-0.0174788	0.0826371	-0.211513	0.835334
UGP2	UTP--glucose-1-phosphate uridylyltransferase	18	-0.0173751	0.0331313	-0.524434	0.607641
QARS1	Glutamine--tRNA ligase	25	-0.0166736	0.0294346	-0.566462	0.579457
MAPRE3	Microtubule-associated protein RP/EB family member 3	7	-0.0164337	0.0697001	-0.235777	0.816795
UBR4	E3 ubiquitin-protein ligase UBR4	96	-0.0163946	0.0220242	-0.744392	0.468142
NAPG	Gamma-soluble NSF attachment protein	8	-0.016197	0.0626481	-0.258539	0.799505
USP15	Ubiquitin carboxyl-terminal hydrolase 15	6	-0.0161883	0.0795861	-0.203406	0.841552
CNN2	Calponin-2	12	-0.015935	0.102059	-0.156135	0.878009
TRIM25	E3 ubiquitin/ISG15 ligase TRIM25	16	-0.0156679	0.0567679	-0.276	0.786315
SEC31A	Protein transport protein Sec31A	35	-0.0153579	0.0363433	-0.422578	0.678598
CDC37L1	Hsp90 co-chaperone Cdc37-like 1	5	-0.0150823	0.0744089	-0.202694	0.842098
RNF213	E3 ubiquitin-protein ligase RNF213	31	-0.0148709	0.0511563	-0.290696	0.775264
EMD	Emerin	8	-0.0143921	0.0439363	-0.327567	0.747767
ARIH1	E3 ubiquitin-protein ligase ARIH1	5	-0.0142906	0.165186	-0.0865123	0.933874
RANBP6	Ran-binding protein 6	5	-0.0140726	0.0579952	-0.242651	0.811562
PPFIBP1	Liprin-beta-1	13	-0.0138947	0.0529156	-0.262582	0.796445
USP47	Ubiquitin carboxyl-terminal hydrolase 47	20	-0.0132388	0.0418817	-0.316099	0.756283
OTUD4	OTU domain-containing protein 4	26	-0.0129957	0.0330881	-0.39276	0.700022
USO1	General vesicular transport factor p115	28	-0.0125043	0.0322847	-0.387313	0.703965
EPS8	Epidermal growth factor receptor kinase substrate 8	10	-0.011578	0.101108	-0.114511	0.910351
RAB7A	Ras-related protein Rab-7a	12	-0.0112555	0.0543774	-0.206988	0.838803
AP3D1	AP-3 complex subunit delta-1	23	-0.0111847	0.0385734	-0.289959	0.775817
SLC16A1	Monocarboxylate transporter 1	4	-0.0106576	0.0447732	-0.238036	0.815075
FASTKD5	FAST kinase domain-containing protein 5, mitochondrial	5	-0.0105801	0.0610292	-0.173362	0.864685
TSC2	Tuberin	19	-0.0104852	0.0711966	-0.147271	0.884879
TBC1D15	TBC1 domain family member 15	12	-0.010159	0.0391325	-0.259606	0.798697
STX7	Syntaxin-7	7	-0.00981359	0.0724809	-0.135395	0.894099
MPP5	MAGUK p55 subfamily member 5	5	-0.00978615	0.0610924	-0.160186	0.874872
ATP13A1	Manganese-transporting ATPase 13A1	8	-0.0095918	0.0726601	-0.132009	0.896731
PEF1	Peflin	2	-0.00957292	0.144044	-0.0664584	0.947891
GCC2	GRIP and coiled-coil domain-containing protein 2	34	-0.00913891	0.0340651	-0.268277	0.79214
FNDC3A	Fibronectin type-III domain-containing protein 3A	3	-0.00877146	0.158209	-0.0554423	0.956518
CAP2	Adenylyl cyclase-associated protein 2	22	-0.00852668	0.0613658	-0.138948	0.891339
VPS16	Vacuolar protein sorting-associated protein 16 homolog	6	-0.0078609	0.0583626	-0.134691	0.894647
FDPS	Farnesyl pyrophosphate synthase	7	-0.00764741	0.0763531	-0.100159	0.921545
KIAA0319L	Dyslexia-associated protein KIAA0319-like protein	6	-0.00693873	0.0636252	-0.109056	0.914603
MYL6	Myosin light polypeptide 6	4	-0.00691934	0.122724	-0.0563812	0.955782
CNOT1	CCR4-NOT transcription complex subunit 1	23	-0.00675563	0.0452632	-0.149252	0.883343
UBASH3B	Ubiquitin-associated and SH3 domain-containing protein B	3	-0.00600963	0.0666027	-0.0902311	0.929297
PACSIN2	Protein kinase C and casein kinase substrate in neurons protein 2	9	-0.0058365	0.0927458	-0.0629301	0.950653
ATP6AP1	V-type proton ATPase subunit S1	2	-0.00574257	0.0963811	-0.0595819	0.953275
COG3	Conserved oligomeric Golgi complex subunit 3	10	-0.00569484	0.0741684	-0.0767826	0.939811
DNAJA2	DnaJ homolog subfamily A member 2	8	-0.00531221	0.0581287	-0.0913871	0.928394
VPS35	Vacuolar protein sorting-associated protein 35	21	-0.00492546	0.0375884	-0.131037	0.897488
MYH9	Myosin-9	100	-0.00419833	0.0443605	-0.0946411	0.925853
AKAP8L	A-kinase anchor protein 8-like	6	-0.00396928	0.0857559	-0.0462858	0.963693
TSG101	Tumor susceptibility gene 101 protein	14	-0.00380122	0.0302314	-0.125738	0.90161
PI4K2A	Phosphatidylinositol 4-kinase type 2-alpha	10	-0.00330187	0.055897	-0.0590707	0.953676
MYCBP2	E3 ubiquitin-protein ligase MYCBP2	40	-0.00312781	0.0467704	-0.0668758	0.947564
RABGAP1	Rab GTPase-activating protein 1	25	-0.00305418	0.0303465	-0.100644	0.921166
PFDN5	Prefoldin subunit 5	2	-0.0030448	0.0691767	-0.0440148	0.965473
HGS	Hepatocyte growth factor-regulated tyrosine kinase substrate	24	-0.00300316	0.0419433	-0.0716006	0.943866
COG6	Conserved oligomeric Golgi complex subunit 6	6	-0.0026053	0.0565326	-0.046085	0.96385
AGPAT1	1-acyl-sn-glycerol-3-phosphate acyltransferase alpha	3	-0.00258586	0.0796705	-0.0324569	0.974536
LARP1	La-related protein 1	15	-0.00257996	0.0427323	-0.060375	0.952654
CARM1	Histone-arginine methyltransferase CARM1	10	-0.00239407	0.0381655	-0.0627286	0.950811
ESYT1	Extended synaptotagmin-1	29	-0.00208599	0.0460195	-0.0453285	0.964443
DYNC1H1	Cytoplasmic dynein 1 heavy chain 1	211	-0.00158035	0.0257278	-0.061426	0.951831
UBE3C	Ubiquitin-protein ligase E3C	26	-0.00138405	0.0500386	-0.0276597	0.978298
VPS8	Vacuolar protein sorting-associated protein 8 homolog	15	-0.00128275	0.0589041	-0.0217769	0.982913
DMD	Dystrophin	118	-0.000959479	0.0555166	-0.0172827	0.986439
PDLIM5	PDZ and LIM domain protein 5	17	-0.000867086	0.0617714	-0.014037	0.988985
ANXA1	Annexin A1	15	-0.00071962	0.103594	-0.00694656	0.994549
MXRA7	Matrix-remodeling-associated protein 7	4	-0.00035058	0.049017	-0.00715221	0.994388
VPS51	Vacuolar protein sorting-associated protein 51 homolog	17	-0.000301505	0.0453891	-0.00664267	0.994787
PALM2	Paralemmin-2	9	-0.000278335	0.0974387	-0.00285651	0.997758
SNX1	Sorting nexin-1	10	0.000252141	0.0443668	0.00568311	0.99554
ALPK3	Alpha-protein kinase 3	41	0.000425953	0.0438394	0.00971622	0.992376
RAB12	Ras-related protein Rab-12	4	0.000741689	0.0763333	0.00971646	0.992376
GCLM	Glutamate--cysteine ligase regulatory subunit	4	0.0010232	0.0692955	0.0147658	0.988698
FRY	Protein furry homolog	11	0.00105817	0.0829702	0.0127536	0.989992
KLC2	Kinesin light chain 2	9	0.00119081	0.0874331	0.0136197	0.989313
FASN	Fatty acid synthase	84	0.00150305	0.0217022	0.0692579	0.945699
MYO10	Unconventional myosin-X	17	0.00157573	0.0497089	0.0316992	0.97513
COPA	Coatomer subunit alpha	50	0.00248815	0.0269826	0.0922133	0.927749
CIAPIN1	Anamorsin	6	0.00321886	0.0444511	0.0724136	0.94323
YBX3	Y-box-binding protein 3	7	0.00323502	0.0617321	0.0524041	0.958898
SYNPO2	Synaptopodin-2	33	0.00334663	0.0504634	0.066318	0.948
IARS1	Isoleucine--tRNA ligase, cytoplasmic	41	0.00347891	0.0242172	0.143654	0.887686
PLPP7	Inactive phospholipid phosphatase 7	3	0.00366244	0.0906786	0.0403892	0.968316
BAG2	BAG family molecular chaperone regulator 2	10	0.00368395	0.0571131	0.0645028	0.949422
FBXO30	F-box only protein 30	6	0.00378976	0.0446491	0.0848788	0.93348
DUSP27	Inactive dual specificity phosphatase 27	16	0.00383008	0.0639202	0.0599198	0.953011
GCN1	eIF-2-alpha kinase activator GCN1	86	0.00393525	0.0388403	0.101319	0.920639
PALMD	Palmdelphin	11	0.00423811	0.0505893	0.0837748	0.934343
UNC45B	Protein unc-45 homolog B	50	0.00433375	0.0400703	0.108153	0.915307
YES1	Tyrosine-protein kinase Yes	3	0.0046588	0.102862	0.0452916	0.964472
LASP1	LIM and SH3 domain protein 1	11	0.00533216	0.0606711	0.0878863	0.93113
DNAJA1	DnaJ homolog subfamily A member 1	8	0.00556099	0.0648367	0.0857692	0.932784
HECTD1	E3 ubiquitin-protein ligase HECTD1	25	0.00573119	0.0375431	0.152656	0.880704
GCC1	GRIP and coiled-coil domain-containing protein 1	17	0.00577864	0.0619171	0.0933287	0.926878
FLNB	Filamin-B	61	0.00626843	0.0345958	0.18119	0.858644
NEK9	Serine/threonine-protein kinase Nek9	30	0.00638712	0.0511897	0.124774	0.90236
ANXA11	Annexin A11	22	0.00638731	0.0336514	0.189808	0.852004
SEC23A	Protein transport protein Sec23A	19	0.00685306	0.0291139	0.235388	0.817091
UTRN	Utrophin	89	0.00697133	0.0193677	0.359946	0.723905
KANK2	KN motif and ankyrin repeat domain-containing protein 2	34	0.00699285	0.0346375	0.201887	0.842718
AP4M1	AP-4 complex subunit mu-1	4	0.00750493	0.0799547	0.0938649	0.926459
ASAP1	Arf-GAP with SH3 domain, ANK repeat and PH domain-containing protein 1	5	0.00794479	0.0551769	0.143988	0.887427
TTC37	Tetratricopeptide repeat protein 37	21	0.00808596	0.0688452	0.117451	0.908061
IST1	IST1 homolog	9	0.00851363	0.045475	0.187215	0.854001
RFTN1	Raftlin	16	0.00889488	0.0617381	0.144074	0.88736
HCCS	Cytochrome c-type heme lyase	6	0.00909588	0.0996463	0.0912817	0.928477
TBC1D23	TBC1 domain family member 23	13	0.00930982	0.0701479	0.132717	0.896181
NPC1	NPC intracellular cholesterol transporter 1	2	0.00970973	0.140593	0.0690629	0.947184
ATP6V1G1	V-type proton ATPase subunit G 1	2	0.00979443	0.10173	0.0962788	0.924574
STARD13	StAR-related lipid transfer protein 13	14	0.00987428	0.0577085	0.171106	0.866427
NPLOC4	Nuclear protein localization protein 4 homolog	8	0.0108126	0.0821996	0.13154	0.897096
AP4B1	AP-4 complex subunit beta-1	3	0.011226	0.0837042	0.134115	0.895095
TRIP11	Thyroid receptor-interacting protein 11	52	0.011258	0.0550439	0.204528	0.84069
PGAM5	Serine/threonine-protein phosphatase PGAM5, mitochondrial	5	0.0113584	0.0687989	0.165096	0.871073
INPPL1	Phosphatidylinositol 3,4,5-trisphosphate 5-phosphatase 2	44	0.011961	0.0467279	0.255971	0.801451
TBK1	Serine/threonine-protein kinase TBK1	11	0.0125215	0.0553192	0.226349	0.823985
TJP1	Tight junction protein ZO-1	45	0.0130479	0.0292826	0.445586	0.66226
VTI1B	Vesicle transport through interaction with t-SNAREs homolog 1B	4	0.013063	0.0716777	0.182246	0.85783
RABGEF1	Rab5 GDP/GTP exchange factor	9	0.0131054	0.057436	0.228174	0.822593
M6PR	Cation-dependent mannose-6-phosphate receptor	6	0.0131297	0.0759388	0.172898	0.865043
PRUNE2	Protein prune homolog 2	98	0.0133203	0.0711315	0.187263	0.853964
RAD23B	UV excision repair protein RAD23 homolog B	5	0.0133445	0.0987897	0.13508	0.894345
WDR59	GATOR complex protein WDR59	2	0.0133503	0.141658	0.094243	0.927985
PLAA	Phospholipase A-2-activating protein	15	0.0139086	0.0299228	0.464815	0.64874
TRAFD1	TRAF-type zinc finger domain-containing protein 1	12	0.0139857	0.0645424	0.216689	0.83137
ARFGAP2	ADP-ribosylation factor GTPase-activating protein 2	9	0.014371	0.116627	0.123222	0.903568
BCR	Breakpoint cluster region protein	12	0.0144178	0.0707242	0.20386	0.841203
IPO7	Importin-7	20	0.0145135	0.037712	0.384852	0.705749
MAP1A	Microtubule-associated protein 1A	90	0.0150237	0.0482842	0.311151	0.759968
SEC24B	Protein transport protein Sec24B	17	0.0154525	0.0434014	0.356035	0.726772
VAC14	Protein VAC14 homolog	13	0.0157305	0.0612338	0.256893	0.800752
PSME2	Proteasome activator complex subunit 2	7	0.0160152	0.0489027	0.327491	0.747822
SRPRA	Signal recognition particle receptor subunit alpha	18	0.0160783	0.0569077	0.282532	0.781397
PTPN23	Tyrosine-protein phosphatase non-receptor type 23	34	0.0161391	0.0415798	0.388148	0.703359
ANK2	Ankyrin-2	20	0.0162207	0.0663232	0.24457	0.810103
GPX4	Phospholipid hydroperoxide glutathione peroxidase	6	0.016369	0.0777702	0.210479	0.836126
COPB1	Coatomer subunit beta	34	0.0166896	0.0239805	0.695964	0.497094
ANXA7	Annexin A7	23	0.0173027	0.0356041	0.485974	0.634009
SUGT1	Protein SGT1 homolog	9	0.0173973	0.0486912	0.357299	0.725845
TSC1	Hamartin	15	0.0173981	0.047954	0.362808	0.72181
DBN1	Drebrin	19	0.0174178	0.0467366	0.372681	0.714599
BIRC6	Baculoviral IAP repeat-containing protein 6	38	0.0174217	0.0658669	0.264498	0.794996
RIC8A	Synembryn-A	7	0.017713	0.094368	0.187701	0.853626
EXOC5	Exocyst complex component 5	20	0.0178787	0.0435572	0.410464	0.687269
RSC1A1	Regulatory solute carrier protein family 1 member 1	12	0.0180718	0.0538848	0.335379	0.741984
COPRS	Coordinator of PRMT5 and differentiation stimulator	2	0.0181046	0.226619	0.0798897	0.938923
FKBP15	FK506-binding protein 15	13	0.0183994	0.037252	0.493915	0.62852
UBE3A	Ubiquitin-protein ligase E3A	14	0.0187588	0.0498652	0.37619	0.712043
OSBPL3	Oxysterol-binding protein-related protein 3	9	0.0188172	0.0515718	0.364874	0.720299
PFDN6	Prefoldin subunit 6	3	0.0194125	0.0641585	0.302571	0.766372
BTF3L4	Transcription factor BTF3 homolog 4	3	0.0196218	0.0892809	0.219776	0.829008
TACC1	Transforming acidic coiled-coil-containing protein 1	12	0.0196631	0.0677158	0.290377	0.775504
ROCK1	Rho-associated protein kinase 1	33	0.0197876	0.0281215	0.703649	0.49243
HSPA1B	Heat shock 70 kDa protein 1B	11	0.019989	0.0369765	0.540586	0.596729
STRAP	Serine-threonine kinase receptor-associated protein	12	0.0204178	0.0459875	0.443987	0.66339
UHRF1BP1L	UHRF1-binding protein 1-like	10	0.0205656	0.108246	0.189989	0.851865
UBAP2L	Ubiquitin-associated protein 2-like	27	0.0210665	0.0438383	0.480551	0.637769
CEP170B	Centrosomal protein of 170 kDa protein B	9	0.0210752	0.0730306	0.288581	0.776852
HSPB8	Heat shock protein beta-8	7	0.0211192	0.0549024	0.384667	0.705883
LMO7	LIM domain only protein 7	74	0.0213703	0.0450703	0.474154	0.642219
FMNL1	Formin-like protein 1	22	0.0214127	0.0281472	0.76074	0.458605
G3BP2	Ras GTPase-activating protein-binding protein 2	8	0.0214287	0.0876988	0.244345	0.810274
ADCY9	Adenylate cyclase type 9	3	0.0215359	0.0946868	0.227443	0.82315
STAM2	Signal transducing adapter molecule 2	10	0.0222574	0.0853258	0.260852	0.797754
GOLGB1	Golgin subfamily B member 1	147	0.0223828	0.0468078	0.478186	0.639413
CLASP2	CLIP-associating protein 2	15	0.0224336	0.0526639	0.425977	0.676174
TM9SF3	Transmembrane 9 superfamily member 3	7	0.0230151	0.0890128	0.25856	0.799489
LARS2	Probable leucine--tRNA ligase, mitochondrial	2	0.0234046	0.134274	0.174305	0.863956
PDLIM4	PDZ and LIM domain protein 4	15	0.0234363	0.0689013	0.340143	0.738465
BRI3	Brain protein I3	2	0.0236683	0.063752	0.371256	0.715638
TBC1D8B	TBC1 domain family member 8B	2	0.0236706	0.105899	0.223521	0.826146
NCKAP5L	Nck-associated protein 5-like	16	0.0237025	0.0448898	0.528015	0.605213
CLIP1	CAP-Gly domain-containing linker protein 1	13	0.0237227	0.0713313	0.332571	0.74406
HUWE1	E3 ubiquitin-protein ligase HUWE1	96	0.0239619	0.0129487	1.85052	0.0840331
ARHGEF2	Rho guanine nucleotide exchange factor 2	41	0.0243136	0.0284181	0.855567	0.405697
ATP6V1H	V-type proton ATPase subunit H	15	0.0243253	0.0528615	0.460169	0.651995
SNAP23	Synaptosomal-associated protein 23	7	0.0253643	0.0449	0.564907	0.580488
GOLGA1	Golgin subfamily A member 1	10	0.0253712	0.126811	0.200071	0.844112
EXOC7	Exocyst complex component 7	15	0.0254353	0.0544447	0.467177	0.647088
ERBIN	Erbin	8	0.0254407	0.0443853	0.573179	0.575016
CAPZA2	F-actin-capping protein subunit alpha-2	7	0.0254748	0.0514731	0.494914	0.627831
DAB2	Disabled homolog 2	7	0.0255446	0.0644395	0.396413	0.697383
EIF3E	Eukaryotic translation initiation factor 3 subunit E	11	0.025653	0.0461568	0.555779	0.586557
SMAP2	Stromal membrane-associated protein 2	3	0.0258298	0.0908776	0.284227	0.780123
SORT1	Sortilin	13	0.0258708	0.0671742	0.385129	0.705548
SCD	Acyl-CoA desaturase	3	0.0258815	0.177488	0.145821	0.888838
RUFY2	RUN and FYVE domain-containing protein 2	5	0.0259563	0.0454042	0.571673	0.576011
KLHL41	Kelch-like protein 41	26	0.0261708	0.0406045	0.644529	0.528967
SOGA1	Protein SOGA1	9	0.0261778	0.0830051	0.315376	0.756821
MAPRE1	Microtubule-associated protein RP/EB family member 1	7	0.026233	0.0529885	0.49507	0.627724
ABCD3	ATP-binding cassette sub-family D member 3	11	0.0262354	0.0538488	0.487205	0.633156
IPO8	Importin-8	6	0.0265648	0.0806686	0.329308	0.746476
CTTN	Src substrate cortactin	22	0.0266224	0.0668775	0.398077	0.696182
SGCD	Delta-sarcoglycan	7	0.0266783	0.111095	0.240139	0.813473
AKAP2	A-kinase anchor protein 2	12	0.0270707	0.103571	0.261375	0.797358
ROCK2	Rho-associated protein kinase 2	25	0.0275716	0.0214358	1.28624	0.21786
RALA	Ras-related protein Ral-A	2	0.0277177	0.139552	0.19862	0.845227
G3BP1	Ras GTPase-activating protein-binding protein 1	9	0.027994	0.0635745	0.440334	0.665974
MAP3K7	Mitogen-activated protein kinase kinase kinase 7	3	0.0281383	0.0831213	0.33852	0.739663
CDC16	Cell division cycle protein 16 homolog	5	0.0282847	0.0724323	0.390498	0.701658
GOLGA5	Golgin subfamily A member 5	11	0.0287427	0.0484993	0.592641	0.56225
CDC37	Hsp90 co-chaperone Cdc37	5	0.0291992	0.0795323	0.367136	0.718646
EIF4G1	Eukaryotic translation initiation factor 4 gamma 1	43	0.02921	0.0399048	0.731993	0.475455
SPART	Spartin	17	0.029249	0.0786024	0.372113	0.715013
FAM120A	Constitutive coactivator of PPAR-gamma-like protein 1	31	0.030337	0.0243525	1.24574	0.231967
TMCC3	Transmembrane and coiled-coil domain protein 3	5	0.0304126	0.0795081	0.382509	0.707449
USP8	Ubiquitin carboxyl-terminal hydrolase 8	4	0.0310699	0.0962847	0.322688	0.751386
CCDC186	Coiled-coil domain-containing protein 186	32	0.0315665	0.0342609	0.921357	0.371446
ARHGEF6	Rho guanine nucleotide exchange factor 6	21	0.0316213	0.0278752	1.13439	0.274435
IGF2R	Cation-independent mannose-6-phosphate receptor	48	0.0317981	0.0623765	0.509776	0.617626
VPS41	Vacuolar protein sorting-associated protein 41 homolog	5	0.033005	0.0821636	0.401699	0.693571
AKAP13	A-kinase anchor protein 13	59	0.0332095	0.0478448	0.694109	0.498224
FAM91A1	Protein FAM91A1	2	0.0333269	0.0756548	0.440513	0.665848
PRKAR2A	cAMP-dependent protein kinase type II-alpha regulatory subunit	8	0.0333825	0.0686503	0.486269	0.633804
VPS52	Vacuolar protein sorting-associated protein 52 homolog	13	0.0337797	0.0610592	0.553229	0.588258
EIF5B	Eukaryotic translation initiation factor 5B	15	0.0339912	0.0422304	0.804898	0.433452
BAG3	BAG family molecular chaperone regulator 3	22	0.0340868	0.0472117	0.721998	0.4814
C1QBP	Complement component 1 Q subcomponent-binding protein, mitochondrial	4	0.0344736	0.0554934	0.62122	0.54378
AHNAK2	Protein AHNAK2	61	0.0345162	0.066796	0.51674	0.612872
STRN3	Striatin-3	8	0.0345348	0.0627737	0.550149	0.590316
CCDC88A	Girdin	3	0.0349398	0.0819588	0.42631	0.675937
USP10	Ubiquitin carboxyl-terminal hydrolase 10	17	0.0349945	0.0287086	1.21896	0.241684
CAD	CAD protein	31	0.0352678	0.0501417	0.703363	0.492604
AARS1	Alanine--tRNA ligase, cytoplasmic	21	0.035465	0.0567425	0.625016	0.541353
MACF1	Microtubule-actin cross-linking factor 1, isoforms 1/2/3/5	422	0.0354976	0.0173723	2.04335	0.0589954
SIDT2	SID1 transmembrane family member 2	5	0.0356325	0.0418923	0.850575	0.408378
TNS3	Tensin-3	35	0.0358568	0.0326606	1.09786	0.289576
DCTN2	Dynactin subunit 2	16	0.0364464	0.0360797	1.01016	0.328435
CCDC6	Coiled-coil domain-containing protein 6	6	0.0366867	0.0701261	0.523153	0.60851
PRKDC	DNA-dependent protein kinase catalytic subunit	175	0.0367407	0.0771494	0.476228	0.640774
UBL4A	Ubiquitin-like protein 4A	2	0.037394	0.100704	0.371326	0.723154
MTSS2	Protein MTSS 2	23	0.037687	0.0410099	0.918974	0.372651
ABCE1	ATP-binding cassette sub-family E member 1	11	0.0379674	0.06028	0.629851	0.538269
DOCK9	Dedicator of cytokinesis protein 9	17	0.0380144	0.0266757	1.42506	0.174616
ARHGEF10L	Rho guanine nucleotide exchange factor 10-like protein	4	0.038041	0.108079	0.351975	0.729753
EEF1D	Elongation factor 1-delta	13	0.0381746	0.0607313	0.628583	0.539077
EXOC4	Exocyst complex component 4	25	0.0387295	0.0529283	0.731736	0.475608
BAIAP2	Brain-specific angiogenesis inhibitor 1-associated protein 2	5	0.0390353	0.134677	0.289844	0.775904
CEP97	Centrosomal protein of 97 kDa	4	0.0390478	0.0704085	0.554589	0.58735
CRIP2	Cysteine-rich protein 2	4	0.0390652	0.0865679	0.451266	0.658253
AFDN	Afadin	2	0.0392012	0.122843	0.319116	0.754039
IQGAP1	Ras GTPase-activating-like protein IQGAP1	58	0.0393743	0.064199	0.613317	0.548855
SORBS2	Sorbin and SH3 domain-containing protein 2	12	0.0397805	0.104189	0.381811	0.707956
OBSCN	Obscurin	130	0.0402939	0.0222057	1.81457	0.0896379
CDC42EP1	Cdc42 effector protein 1	5	0.0403042	0.0566696	0.711215	0.487865
PDXDC1	Pyridoxal-dependent decarboxylase domain-containing protein 1	3	0.0407242	0.138441	0.294162	0.772666
AKAP1	A-kinase anchor protein 1, mitochondrial	17	0.0414282	0.0658608	0.629027	0.538793
SEC13	Protein SEC13 homolog	8	0.0417091	0.0530457	0.786287	0.443944
IKBKB	Inhibitor of nuclear factor kappa-B kinase subunit beta	4	0.041762	0.0703815	0.593367	0.561777
RYR1	Ryanodine receptor 1	113	0.0418055	0.0304111	1.37468	0.18942
XRN1	5'-3' exoribonuclease 1	20	0.0419262	0.0286964	1.46103	0.164639
PSMC2	26S proteasome regulatory subunit 7	17	0.0420153	0.0459709	0.913953	0.375199
ATXN2	Ataxin-2	8	0.0423356	0.102515	0.412969	0.685472
IPO5	Importin-5	18	0.0423644	0.0334594	1.26614	0.224772
NSF	Vesicle-fusing ATPase	26	0.0427367	0.0255616	1.67192	0.115265
CAST	Calpastatin	26	0.0428063	0.0222403	1.92472	0.0734442
YTHDF2	YTH domain-containing family protein 2	2	0.0428864	0.0917338	0.467509	0.646856
NUFIP2	Nuclear fragile X mental retardation-interacting protein 2	16	0.0431386	0.0763246	0.565199	0.580294
TOM1L2	TOM1-like protein 2	15	0.0434997	0.0455285	0.95544	0.354501
NMT1	Glycylpeptide N-tetradecanoyltransferase 1	5	0.0435829	0.113471	0.38409	0.706302
PCBP1	Poly(rC)-binding protein 1	12	0.0437177	0.0489822	0.892523	0.386208
SMPX	Small muscular protein	2	0.0440822	0.0777278	0.567135	0.579012
CAVIN4	Caveolae-associated protein 4	14	0.0448626	0.0660999	0.67871	0.507659
AKAP12	A-kinase anchor protein 12	27	0.0449135	0.0646114	0.695133	0.4976
GOLGA4	Golgin subfamily A member 4	127	0.0450733	0.0545938	0.825613	0.421961
TACC2	Transforming acidic coiled-coil-containing protein 2	14	0.0463487	0.0249025	1.86121	0.0824282
LNPEP	Leucyl-cystinyl aminopeptidase	25	0.0468146	0.0503687	0.929439	0.367378
PPP2R3A	Serine/threonine-protein phosphatase 2A regulatory subunit B'' subunit alpha	3	0.0472396	0.12393	0.381178	0.708416
MYOF	Myoferlin	72	0.0475784	0.029553	1.60993	0.128251
NUMBL	Numb-like protein	8	0.0478432	0.0764741	0.625613	0.540971
SEC23IP	SEC23-interacting protein	21	0.0480218	0.0460446	1.04294	0.313494
GOLGA2	Golgin subfamily A member 2	24	0.0480468	0.036658	1.31068	0.209681
PXN	Paxillin	18	0.0483108	0.037487	1.28874	0.217013
ANK3	Ankyrin-3	4	0.0486696	0.0612872	0.794124	0.439507
THADA	Thyroid adenoma-associated protein	4	0.0486736	0.0992994	0.490171	0.631105
RAB1A	Ras-related protein Rab-1A	4	0.0488963	0.0585888	0.834568	0.417055
MYPN	Myopalladin	30	0.0494233	0.0296749	1.66549	0.116556
VPS18	Vacuolar protein sorting-associated protein 18 homolog	17	0.0494302	0.040893	1.20877	0.245461
BACH1	Transcription regulator protein BACH1	7	0.049866	0.0711278	0.701076	0.493989
DST	Dystonin	207	0.0500842	0.0274288	1.82597	0.0878251
ABI1	Abl interactor 1	4	0.0504197	0.0766942	0.657412	0.520877
YWHAG	14-3-3 protein gamma	8	0.0504763	0.0514107	0.981824	0.341759
GAK	Cyclin-G-associated kinase	13	0.0505419	0.0509532	0.991927	0.336965
ANXA6	Annexin A6	53	0.0505913	0.037362	1.35408	0.195759
AAK1	AP2-associated protein kinase 1	12	0.0506342	0.0585038	0.865485	0.400404
UBAP2	Ubiquitin-associated protein 2	6	0.0508543	0.0622657	0.81673	0.426864
CCT8	T-complex protein 1 subunit theta	20	0.0511637	0.0648945	0.788414	0.442737
HMOX2	Heme oxygenase 2	3	0.0515477	0.0974361	0.529041	0.604518
HSPA8	Heat shock cognate 71 kDa protein	27	0.0518918	0.062362	0.832107	0.418399
DNAJC13	DnaJ homolog subfamily C member 13	24	0.0520229	0.0400192	1.29995	0.21324
MAPK8IP3	C-Jun-amino-terminal kinase-interacting protein 3	29	0.052249	0.0328624	1.58993	0.132701
TRIM5	Tripartite motif-containing protein 5	2	0.0528791	0.169619	0.311752	0.765778
COG1	Conserved oligomeric Golgi complex subunit 1	10	0.0532609	0.0576436	0.923969	0.370128
HLA-B	HLA class I histocompatibility antigen, B alpha chain	3	0.0532705	0.144316	0.369125	0.717193
LARP4	La-related protein 4	6	0.053645	0.085595	0.62673	0.540258
AJUBA	LIM domain-containing protein ajuba	9	0.0536613	0.0693858	0.773376	0.451317
YWHAZ	14-3-3 protein zeta/delta	7	0.0539411	0.0379053	1.42305	0.175187
RAB3GAP1	Rab3 GTPase-activating protein catalytic subunit	10	0.0543023	0.0797711	0.680727	0.506417
RAB3GAP2	Rab3 GTPase-activating protein non-catalytic subunit	13	0.0547118	0.0532105	1.02821	0.320145
CAMK2B	Calcium/calmodulin-dependent protein kinase type II subunit beta	4	0.0548604	0.0884144	0.620492	0.544247
TPCN1	Two pore calcium channel protein 1	9	0.0550129	0.0747973	0.735493	0.473384
TRIO	Triple functional domain protein	30	0.0550171	0.0285137	1.9295	0.0728056
ARHGEF7	Rho guanine nucleotide exchange factor 7	10	0.0561186	0.0630985	0.889381	0.38784
MAP4	Microtubule-associated protein 4	67	0.0561334	0.113896	0.492848	0.629257
SEC24D	Protein transport protein Sec24D	19	0.0562689	0.0521204	1.07959	0.297377
TMF1	TATA element modulatory factor	34	0.05635	0.0404136	1.39433	0.183527
FILIP1	Filamin-A-interacting protein 1	14	0.056578	0.0653717	0.865482	0.400405
RAPH1	Ras-associated and pleckstrin homology domains-containing protein 1	18	0.0576132	0.0424663	1.35668	0.194951
GDAP2	Ganglioside-induced differentiation-associated protein 2	2	0.0585497	0.0536425	1.09148	0.292285
ARHGEF17	Rho guanine nucleotide exchange factor 17	20	0.0585655	0.0405832	1.4431	0.169552
MYO18B	Unconventional myosin-XVIIIb	68	0.0592195	0.023134	2.55985	0.0217686
RALB	Ras-related protein Ral-B	2	0.0595223	0.13344	0.446059	0.661926
CYLD	Ubiquitin carboxyl-terminal hydrolase CYLD	7	0.0595527	0.0836298	0.712099	0.487332
GAPVD1	GTPase-activating protein and VPS9 domain-containing protein 1	21	0.0610414	0.0434398	1.4052	0.180335
SMAD2	Mothers against decapentaplegic homolog 2	3	0.0613577	0.138013	0.444579	0.662972
MYO18A	Unconventional myosin-XVIIIa	37	0.0618535	0.0275849	2.2423	0.0404824
SYNCRIP	Heterogeneous nuclear ribonucleoprotein Q	13	0.062568	0.0330497	1.89315	0.0777945
MPRIP	Myosin phosphatase Rho-interacting protein	37	0.062925	0.0246321	2.5546	0.0219965
ASAP3	Arf-GAP with SH3 domain, ANK repeat and PH domain-containing protein 3	10	0.0635246	0.0763425	0.832099	0.418404
MAPKAPK2	MAP kinase-activated protein kinase 2	2	0.0640853	0.150567	0.425626	0.676424
MLIP	Muscular LMNA-interacting protein	2	0.0641484	0.0754542	0.850163	0.4086
LAMP1	Lysosome-associated membrane glycoprotein 1	3	0.0644458	0.100353	0.642188	0.530444
MAP3K5	Mitogen-activated protein kinase kinase kinase 5	11	0.0649232	0.0671984	0.966142	0.349293
EEF1E1	Eukaryotic translation elongation factor 1 epsilon-1	5	0.0653308	0.0711199	0.9186	0.37284
EIF3G	Eukaryotic translation initiation factor 3 subunit G	6	0.0656503	0.0514703	1.2755	0.221533
EPG5	Ectopic P granules protein 5 homolog	7	0.0669385	0.0897876	0.74552	0.46748
TNIP1	TNFAIP3-interacting protein 1	2	0.0669604	0.0688134	0.973071	0.345949
RAB11FIP5	Rab11 family-interacting protein 5	11	0.0675369	0.0562394	1.20088	0.248418
RAI14	Ankycorbin	27	0.0677361	0.0483306	1.40151	0.181412
KANK1	KN motif and ankyrin repeat domain-containing protein 1	14	0.0677925	0.0340438	1.99133	0.0649787
DYNC1I2	Cytoplasmic dynein 1 intermediate chain 2	4	0.0678159	0.0831807	0.815284	0.427666
SYNRG	Synergin gamma	16	0.0678164	0.0399561	1.69727	0.11029
STAM	Signal transducing adapter molecule 1	16	0.068033	0.0822435	0.827214	0.421081
ATM	Serine-protein kinase ATM	7	0.0682311	0.0861574	0.791936	0.440743
POLR2B	DNA-directed RNA polymerase II subunit RPB2	16	0.0684292	0.0483658	1.41483	0.177543
YTHDF3	YTH domain-containing family protein 3	5	0.0685383	0.0476687	1.43781	0.171024
EZR	Ezrin	11	0.0691407	0.0617307	1.12004	0.280311
EXOC2	Exocyst complex component 2	17	0.0694168	0.0869764	0.798111	0.43726
ATP7A	Copper-transporting ATPase 1	12	0.0695824	0.0714853	0.97338	0.345801
MICALL1	MICAL-like protein 1	3	0.0696723	0.163207	0.426896	0.675519
CLASP1	CLIP-associating protein 1	36	0.0701907	0.0438918	1.59918	0.130629
ITSN2	Intersectin-2	17	0.0706779	0.0476062	1.48464	0.15835
AHNAK	Neuroblast differentiation-associated protein AHNAK	264	0.0707624	0.0339666	2.08329	0.0547473
SEC24C	Protein transport protein Sec24C	32	0.0713307	0.0369759	1.92911	0.0728573
PRDX6	Peroxiredoxin-6	15	0.0716406	0.0527504	1.35811	0.194508
ARFGEF2	Brefeldin A-inhibited guanine nucleotide-exchange protein 2	23	0.0725398	0.0466429	1.55522	0.140737
CPD	Carboxypeptidase D	41	0.0735592	0.0453481	1.6221	0.125607
PPP1R12B	Protein phosphatase 1 regulatory subunit 12B	13	0.0740598	0.0386886	1.91425	0.0748616
RAB6A	Ras-related protein Rab-6A	3	0.0743116	0.0920269	0.807499	0.431998
DMPK	Myotonin-protein kinase	2	0.0748777	0.0966728	0.774548	0.450644
COG5	Conserved oligomeric Golgi complex subunit 5	9	0.0748909	0.0745621	1.00441	0.33111
SAMD4A	Protein Smaug homolog 1	5	0.0749168	0.0972223	0.770572	0.452927
NBR1	Next to BRCA1 gene 1 protein	2	0.0759283	0.157239	0.482885	0.636149
TENM3	Teneurin-3	20	0.0764001	0.0316196	2.41623	0.0288931
TXLNB	Beta-taxilin	14	0.0764017	0.0730849	1.04538	0.3124
SNAP29	Synaptosomal-associated protein 29	7	0.0765458	0.16052	0.476861	0.640334
GGA1	ADP-ribosylation factor-binding protein GGA1	7	0.0770614	0.0598266	1.28808	0.217235
KLHL30	Kelch-like protein 30	2	0.0772908	0.0774144	0.998403	0.333919
EIF3L	Eukaryotic translation initiation factor 3 subunit L	19	0.0775831	0.0365619	2.12197	0.0509036
EXOC1	Exocyst complex component 1	16	0.0781046	0.0385114	2.02809	0.0606961
SMS	Spermine synthase	2	0.078136	0.0774997	1.00821	0.329342
VPS45	Vacuolar protein sorting-associated protein 45	14	0.0781678	0.0421663	1.8538	0.0835382
DCTN3	Dynactin subunit 3	5	0.0786483	0.106489	0.738555	0.471576
ARFGEF1	Brefeldin A-inhibited guanine nucleotide-exchange protein 1	23	0.0791539	0.0623613	1.26928	0.223682
HIP1	Huntingtin-interacting protein 1	19	0.0799804	0.0373076	2.14381	0.0488441
CLTC	Clathrin heavy chain 1	67	0.0808238	0.0465093	1.7378	0.102726
VTI1A	Vesicle transport through interaction with t-SNAREs homolog 1A	5	0.0824544	0.0857862	0.961162	0.35171
PLEKHM2	Pleckstrin homology domain-containing family M member 2	10	0.0825038	0.0625742	1.31849	0.207116
TSN	Translin	2	0.0826634	0.0649559	1.27261	0.22253
TFRC	Transferrin receptor protein 1	23	0.0829873	0.0529746	1.56655	0.13807
DYSF	Dysferlin	63	0.0838725	0.0473806	1.77019	0.0970124
MAP1S	Microtubule-associated protein 1S	13	0.083952	0.057833	1.45163	0.167199
PARP4	Protein mono-ADP-ribosyltransferase PARP4	20	0.0846704	0.0462266	1.83164	0.0869369
PSMB6	Proteasome subunit beta type-6	2	0.0852577	0.12533	0.680263	0.521707
STIM1	Stromal interaction molecule 1	4	0.0852951	0.11458	0.744413	0.46813
PRRC2B	Protein PRRC2B	5	0.0856012	0.143922	0.594776	0.560859
SRGAP2	SLIT-ROBO Rho GTPase-activating protein 2	9	0.0862172	0.0881097	0.978522	0.343335
SNX27	Sorting nexin-27	8	0.0874582	0.0913713	0.957173	0.353654
EDC3	Enhancer of mRNA-decapping protein 3	3	0.087587	0.11231	0.779867	0.4476
ACOT11	Acyl-coenzyme A thioesterase 11	6	0.0887667	0.104988	0.845493	0.41112
RAB14	Ras-related protein Rab-14	12	0.0899157	0.0551044	1.63173	0.123547
RUFY3	Protein RUFY3	4	0.0903888	0.142188	0.6357	0.534551
GYS1	Glycogen [starch] synthase, muscle	11	0.0909287	0.093535	0.972136	0.3464
FHL3	Four and a half LIM domains protein 3	6	0.091514	0.113126	0.808959	0.431184
RELCH	RAB11-binding protein RELCH	20	0.0915615	0.0477969	1.91564	0.0746729
ELP1	Elongator complex protein 1	9	0.0917563	0.0886132	1.03547	0.316855
BRK1	Protein BRICK1	3	0.0919159	0.0904876	1.01579	0.325837
AP2B1	AP-2 complex subunit beta	15	0.0919974	0.049205	1.86968	0.081176
CAVIN2	Caveolae-associated protein 2	16	0.0924821	0.0606586	1.52463	0.148155
WASHC2A	WASH complex subunit 2A	2	0.0930927	0.186017	0.500452	0.624019
ZNRD2	Protein ZNRD2	4	0.0933679	0.085104	1.0971	0.289897
DOCK11	Dedicator of cytokinesis protein 11	24	0.0933831	0.0443325	2.10643	0.0524172
AP1G1	AP-1 complex subunit gamma-1	17	0.0941188	0.0438639	2.1457	0.0486698
AP1B1	AP-1 complex subunit beta-1	9	0.0941755	0.0576131	1.63462	0.122936
FYCO1	FYVE and coiled-coil domain-containing protein 1	32	0.09468	0.0516733	1.83228	0.0868363
GIGYF2	GRB10-interacting GYF protein 2	14	0.0962898	0.0425922	2.26074	0.0390731
PLEKHA3	Pleckstrin homology domain-containing family A member 3	2	0.0971611	0.190948	0.508834	0.618271
CLINT1	Clathrin interactor 1	19	0.0973233	0.0616404	1.57889	0.135214
MYL6B	Myosin light chain 6B	6	0.0980901	0.0990964	0.989846	0.337949
SYAP1	Synapse-associated protein 1	5	0.0987453	0.0941671	1.04862	0.310957
REPS1	RalBP1-associated Eps domain-containing protein 1	4	0.098757	0.0523798	1.8854	0.0788959
TEX2	Testis-expressed protein 2	5	0.0996135	0.0819009	1.21627	0.269556
DNM2	Dynamin-2	14	0.0999919	0.048075	2.07992	0.0550954
MPDZ	Multiple PDZ domain protein	18	0.100175	0.0839826	1.19281	0.251471
CALCOCO1	Calcium-binding and coiled-coil domain-containing protein 1	12	0.100288	0.102367	0.979696	0.342774
LRBA	Lipopolysaccharide-responsive and beige-like anchor protein	54	0.101198	0.0641059	1.57861	0.135279
FTSJ1	Putative tRNA (cytidine(32)/guanosine(34)-2'-O)-methyltransferase	3	0.102707	0.0764957	1.34265	0.227948
ATOX1	Copper transport protein ATOX1	2	0.102786	0.118082	0.870466	0.397763
VPS26B	Vacuolar protein sorting-associated protein 26B	4	0.103049	0.0845973	1.21812	0.241994
TOLLIP	Toll-interacting protein	10	0.103838	0.0351311	2.95573	0.00981836
SLC35E1	Solute carrier family 35 member E1	2	0.105093	0.0691112	1.52063	0.14915
SLC12A2	Solute carrier family 12 member 2	16	0.106604	0.0438351	2.43194	0.0280173
DCTN4	Dynactin subunit 4	7	0.106769	0.0381144	2.80127	0.0134252
TSPAN3	Tetraspanin-3	2	0.106981	0.151195	0.707569	0.490062
AARSD1	Alanyl-tRNA editing protein Aarsd1	6	0.107268	0.0757877	1.41537	0.177386
TFG	Protein TFG	15	0.10751	0.0767449	1.40087	0.1816
ABRAXAS2	BRISC complex subunit Abraxas 2	4	0.108272	0.123456	0.877008	0.394312
BICD2	Protein bicaudal D homolog 2	29	0.1088	0.0336511	3.23318	0.00557207
MFSD4B	Sodium-dependent glucose transporter 1	4	0.111009	0.0570608	1.94545	0.0996861
EML4	Echinoderm microtubule-associated protein-like 4	4	0.111354	0.0894085	1.24545	0.232071
PRMT1	Protein arginine N-methyltransferase 1	10	0.111727	0.066434	1.68178	0.113307
IMPDH2	Inosine-5'-monophosphate dehydrogenase 2	11	0.111779	0.0607013	1.84145	0.0854167
EHBP1L1	EH domain-binding protein 1-like protein 1	37	0.112192	0.033816	3.31773	0.0046854
STK10	Serine/threonine-protein kinase 10	5	0.1139	0.0906619	1.25631	0.228217
TJP2	Tight junction protein ZO-2	19	0.115511	0.0915402	1.26186	0.226269
PABPC4	Polyadenylate-binding protein 4	11	0.116058	0.042292	2.7442	0.015061
DIP2C	Disco-interacting protein 2 homolog C	9	0.116329	0.0379334	3.06666	0.00783273
NUBP1	Cytosolic Fe-S cluster assembly factor NUBP1	4	0.11659	0.0690426	1.68867	0.111957
ACBD3	Golgi resident protein GCP60	16	0.117213	0.0762396	1.53743	0.145012
GRIPAP1	GRIP1-associated protein 1	17	0.119522	0.0767492	1.55731	0.140241
NAT14	N-acetyltransferase 14	2	0.12089	0.345101	0.350304	0.730981
TIA1	Nucleolysin TIA-1 isoform p40	4	0.121356	0.162125	0.748534	0.465714
MUSK	Muscle, skeletal receptor tyrosine-protein kinase	4	0.121572	0.139374	0.87227	0.396809
EDC4	Enhancer of mRNA-decapping protein 4	28	0.123327	0.0629733	1.9584	0.0690471
PEA15	Astrocytic phosphoprotein PEA-15	3	0.124195	0.0616762	2.01366	0.0906934
EFTUD2	116 kDa U5 small nuclear ribonucleoprotein component	2	0.124508	0.243631	0.511054	0.627568
PIK3R4	Phosphoinositide 3-kinase regulatory subunit 4	3	0.130744	0.0953599	1.37106	0.190523
EPS15	Epidermal growth factor receptor substrate 15	17	0.135003	0.0416615	3.24046	0.00548959
SEC16A	Protein transport protein Sec16A	39	0.138274	0.0717686	1.92666	0.0731841
MSI2	RNA-binding protein Musashi homolog 2	4	0.138721	0.096992	1.43023	0.173151
BCAT1	Branched-chain-amino-acid aminotransferase, cytosolic	9	0.139187	0.0693767	2.00625	0.0632082
VPS29	Vacuolar protein sorting-associated protein 29	5	0.139243	0.074538	1.86808	0.0814111
PTK2	Focal adhesion kinase 1	5	0.139382	0.0860627	1.61953	0.126161
PDGFRB	Platelet-derived growth factor receptor beta	7	0.139807	0.144514	0.967432	0.348669
DAG1	Dystroglycan	13	0.141893	0.0618236	2.29513	0.0365667
EIF4G3	Eukaryotic translation initiation factor 4 gamma 3	23	0.143603	0.0614608	2.33649	0.0337522
COPS8	COP9 signalosome complex subunit 8	2	0.148228	0.139587	1.0619	0.329141
NACA	Nascent polypeptide-associated complex subunit alpha, muscle-specific form	91	0.149667	0.0521479	2.87005	0.0116827
ABCA2	ATP-binding cassette sub-family A member 2	4	0.149755	0.0655323	2.28521	0.0623527
VSIR	V-type immunoglobulin domain-containing suppressor of T-cell activation	5	0.151087	0.141955	1.06433	0.304013
MON2	Protein MON2 homolog	18	0.153918	0.0407889	3.77352	0.00184024
ANKRD28	Serine/threonine-protein phosphatase 6 regulatory ankyrin repeat subunit A	2	0.16101	0.153302	1.05028	0.334038
RALBP1	RalA-binding protein 1	2	0.162243	0.119157	1.36159	0.222236
CNN3	Calponin-3	17	0.1654	0.093452	1.76989	0.0970642
ATP6V0A2	V-type proton ATPase 116 kDa subunit a2	11	0.170196	0.0430811	3.9506	0.00128196
RANBP2	E3 SUMO-protein ligase RanBP2	37	0.171756	0.101923	1.68515	0.112645
SLC20A2	Sodium-dependent phosphate transporter 2	7	0.176969	0.0611791	2.89264	0.0111601
LDB3	LIM domain-binding protein 3	23	0.177893	0.0625754	2.84285	0.0123436
ARPP21	cAMP-regulated phosphoprotein 21	10	0.180463	0.0352995	5.11233	0.000127489
ZEB1	Zinc finger E-box-binding homeobox 1	3	0.181293	0.0939102	1.93049	0.0726736
SEC23B	Protein transport protein Sec23B	7	0.183689	0.0776471	2.36569	0.0318895
PAM	Peptidyl-glycine alpha-amidating monooxygenase	2	0.186077	0.166027	1.12076	0.280014
GLRX3	Glutaredoxin-3	8	0.189005	0.0683392	2.7657	0.0144233
SKP1	S-phase kinase-associated protein 1	6	0.204012	0.106083	1.92314	0.0736569
EPS15L1	Epidermal growth factor receptor substrate 15-like 1	26	0.206331	0.0485887	4.24647	0.000703718
UBE3B	Ubiquitin-protein ligase E3B	4	0.207644	0.0961022	2.16066	0.0740091
ITSN1	Intersectin-1	18	0.208536	0.0509213	4.09527	0.000955379
RNF114	E3 ubiquitin-protein ligase RNF114	2	0.212872	0.177542	1.19899	0.24913
PLCE1	1-phosphatidylinositol 4,5-bisphosphate phosphodiesterase epsilon-1	3	0.225168	0.118717	1.89668	0.10666
AGFG1	Arf-GAP domain and FG repeat-containing protein 1	10	0.228008	0.0534818	4.26328	0.000680274
SGCG	Gamma-sarcoglycan	2	0.24226	0.181227	1.33678	0.229749
SNRNP200	U5 small nuclear ribonucleoprotein 200 kDa helicase	7	0.255624	0.145308	1.75918	0.0989219
CYP27A1	Sterol 26-hydroxylase, mitochondrial	3	0.255921	0.106021	2.41387	0.0290266
C17orf75	Protein Njmu-R1	4	0.262678	0.118305	2.22034	0.0422223
SYMPK	Symplekin	3	0.286698	0.129772	2.20925	0.0692144
HERC4	Probable E3 ubiquitin-protein ligase HERC4	2	0.37465	0.142844	2.6228	0.0394379
FRMD6	FERM domain-containing protein 6	2	0.382925	0.15917	2.40576	0.0294909
